# Supplementary material for: Impact of Nannochloropsis oceanica and Chlorococcum amblystomatis Extracts on UVA-Irradiated on 3D Cultured Melanoma Cells: A Proteomic Insight
Source: Cells. 2024 Nov 21;13(23):1934. doi: 10.3390/cells13231934 (PMC11640244; doi:10.3390/cells13231934)
Supplement: Supplementary file 1 [file cells-13-01934-s001.zip › Supplementary Table S1.xlsx]

## Sheet: Arkusz1
Supplementary Table S1. The lipid profile of the obtained Nannochloropsis oceanica and Chlorococcum amblystomatis extracts characterized by hydrophilic interaction liquid chromatography coupled with high-resolution mass spectrometry (HILIC-MS) and tandem MS (MS/MS) using a Q-Exactive hybrid quadrupole Orbitrap mass spectrometer (Thermo Fisher Scientific, Bremen, Germany).
Nannochloropsis oceanica				Chlorococcum amblystomatis
Lipid species (C:N)	Calculated m/z	Fatty acyl chains (C:N)		Lipid species (C:N)	Calculated m/z	Fatty acyl chains (C:N)
PC identified as [M+H]+				PC identified as [M+H]+
PC(28:1)	676,4917	-		PC(28:1)	676.492	-
PC(30:3)	700,4917	-		PC(30:3)	700.492	-
PC(30:1)	704,523	16:1-14:0		PC(30:1)	704.523	14:0-16:1
				PC(30:0)	706.539	-
PC(31:2)	716,523	16:1-15:1		PC(32:1)	732.554	16:0-16:1
PC(31:1)	718,5387	16:1-15:0		PC(32:2)	730.539	16:1-16:1
		17:1-14:0		PC(32:3)	728.523	16:1-16:2
		15:1-16:0		PC(32:4)	726.507	-
PC(32:5)	724,4917	-		PC(32:5)	724.492	-
PC(32:4)	726,5074	16:3-16:1		PC(34:1)	760.586	16:0-18:1
		16:2/16:2				16:1-18:0
PC(32:3)	728,523	16:2-16:1		PC(34:2)	758.57	16:1-18:1
		16:3-16:0				16:0-18:2
		18:3-14:0		PC(34:3)	756.554	16:1-18:2
PC(32:2)	730,5387	16:1/16:1		PC(34:4)	754.539	16:1-18:3
		16:2-16:0				16:2-18:2
		18:2-14:0		PC(34:5)	752.523	-
PC(32:1)	732,5543	-		PC(34:6)	750.507	-
PC(33:3)	742,5387	17:2-16:1		PC(34:7)	748.492	-
		17:1-16:2		PC(36:2)	786.601	-
		15:0-18:3		PC(36:3)	784.586	18:1-18:2
PC(33:2)	744,5543	18:2-15:0		PC(36:4)	782.57	18:2-18:2
		17:1-16:1				16:0-20:4
		17:2-16:0		PC(36:5)	780.554	18:2-18:3
PC(34:7)	748,4917	-				16:0-20:5
PC(34:6)	750,5074	16:1-18:5				16:1-20:4
PC(34:5)	752,523	18:3-16:2		PC(36:6)	778.539	16:1-20:5
		18:4-16:1		PC(36:7)	776.523	-
		14:0-20:5		PC(38:5)	808.586	18:1-20:4
		18:2-16:3		PC(38:6)	806.57	18:2-20:4
PC(34:4)	754,5387	20:4-14:0				18:1-20:5
		16:1-18:3		PC(38:7)	804.554	18:2-20:5
		18:4-16:0		PC(38:8)	802.539	-
		18:2-16:2		PC(38:9)	800.523	-
		18:1-16:3		PC(40:10)	826.539	-
PC(34:3)	756,5543	18:2-16:1		PC(40:5)	836.617	-
PC(34:2)	758,57	18:1-16:1		PC(40:7)	832.586	-
		18:2-16:0		PC(40:8)	830.57	-
PC(34:1)	760,5856	18:1-16:0		PC(40:9)	828.554	-
		16:1-18:0		LPC identified as [M+H]+
PC(35:4)	768,5543	-		LPC14:0)	468.309	-
PC(35:3)	770,57	-		LPC(16:0)	496.34	-
PC(35:2)	772,5856	-		LPC(16:1)	494.325	16:01:00
PC(35:1)	774,6013	16:1-17:0		LPC(16:2)	492.309	-
PC(37:7)	790,5387	17:2-20:5		LPC(18:1)	522.356	18:01:00
PC(37:6)	792,5543	21:5-16:1		LPC(18:2)	520.34	18:02:00
		17:1-20:5		LPC(18:3)	518.325	-
		17:2-20:4		LPC(18:4)	516.309	-
PC(36:8)	774,5074	-		LPC(20:3)	546.356	-
PC(36:7)	776,523	16:2-20:5		LPC(20:4)	544.34	-
PC(36:6)	778,5387	16:1-20:5		LPC(20:5)	542.325	-
		16:2-20:4		PE identified as [M+H]+ - polar head as neutral loss
PC(36:5)	780,5543	16:1-20:4		PE(30:1)	662.476	14:0-16:1
		16:0-20:5		PE(30:3)	658.445	-
PC(36:4)	782,57	18:2-18:2		PE(32:1)	690.507	-
		20:3-16:1		PE(32:2)	688.492	16:1-16:1
		20:4-16:0		PE(32:4)	684.46	16:0-16:4
PC(36:3)	784,5856	20:3-16:0		PE(34:1)	718.539	16:0-18:1
		16:1-20:2		PE(34:2)	716.523	16:1-18:1
		18:2-18:1				16:0-18:2
PC(36:2)	786,6013	18:1-18:1		PE(34:3)	714.507	-
		20:2-16:0		PE(34:4)	712.492	16:0-18:4
		18:2-18:0		PE(34:5)	710.476	16:1-18:4
		20:1-16:1		PE(36:2)	744.554	18:1-18:1
PC(38:8)	802,5387	18:3-20:5		PE(36:5)	738.507	18:1-18:4
PC(38:7)	804,5543	18:2-20:5		PE(36:6)	736.492	-
		18:3-20:4		LPE identified as [M+H]+ - polar head as neutral loss
PC(38:6)	806,57	18:2-20:4		LPE(14:0)	426.262	-
		18:1-20:5		LPE(16:0)	454.293	16:00:00
		20:3-18:3		LPE(16:1)	452.278	-
PC(38:5)	808,5856	20:4-18:1		LPE(16:4)	446.231	-
PC(38:3)	812,6169	-		LPE(18:1)	480.309	18:01:00
PC(38:2)	814,6326	18:2-20:0		LPE(18:2)	478.293	-
PC(38:1)	816,6482	-		LPE(18:3)	476.278	-
PC(40:11)	824,523	-		LPE(18:4)	474.262	18:04:00
PC(40:10)	826,5387	20:5/20:5		LPE(20:5)	500.278	-
PC(40:9)	828,5543	20:5-20:4		PG identified as [M−H]−
PC(40:8)	830,57	-		PG(30:0)	693.471	14:0-16:0
PC(40:5)	836,6169	-		PG(30:1)	691.455	-
LPC identified as [M+H]+				PG(32:0)	721.502	-
LPC(14:0)	468,309	14:00:00		PG(32:1)	719.486	16:1-16:0
LPC(16:3)	490,2934	16:03:00				14:0-18:1
LPC(16:2)	492,309	16:02:00		PG(32:2)	717.471	16:1-16:1
LPC(16:1)	494,3247	16:01:00		PG(34:1)	747.518	16:0-18:1
LPC(16:0)	496,3403	16:00:00		PG(34:2)	745.502	-
LPC(17:0)	510,356	17:00:00		PG(34:3)	743.487	16:0-18:3
LPC(17:1)	508,3403	17:01:00		PG(34:4)	741.471	16:0-18:4
LPC(17:2)	506,3247	17:02:00				16:1-18:3
LPC(18:5)	514,2934	-		PG(34:5)	739.455	14:0-20:5
LPC(18:4)	516,309	18:04:00				16:2-18:3
LPC(18:3)	518,3247	18:03:00		PG(36:2)	773.533	18:1-18:1
LPC(18:2)	520,3403	18:02:00		PG(36:5)	767.486	16:0-20:5
LPC(18:1)	522,356	18:01:00		PG(36:6)	765.471	16:1-20:5
LPC(20:5)	542,3247	20:05:00		PG(38:5)	795.518	-
LPC(20:4)	544,3403	20:04:00		PG(32:2-OH)	733.466	(16:0-OH)-16:2
LPC(20:3)	546,356	-		PG(34:1-OH)	763.513	(18:0-OH)-16:1
LPC(20:1)	550,3873	-		PG(34:2-OH)	761.497	(18:0-OH)-16:2
LPC(20:0)	552,4029	20:00:00		PG(34:3-OH)	759.481	(18:3-OH)-16:0
LPC(22:6)	568,3403	-				(18:2-OH)-16:1
LPC(22:5)	570,356	-				(18:1-OH)-16:2
PE identified as [M+H]+						(18:0-OH)-16:3
PE(30:3)	658,4448	-		PG(34:4-OH)	757.466	(18:4-OH)-16:0
PE(30:1)	662,4761	14:0-16:1				(18:3-OH)-16:1
		15:1-15:0				(18:2-OH)-16:2
PE(30:0)	664,4917	14:0-16:0		PG(34:5-OH)	755.45	(18:3-OH)-16:2
		15:0/15:0				(18:4-OH)-16:1
PE(32:4)	684,4604	-		PG(36:5-OH)	783.481	(16:0-OH)-20:5
PE(32:3)	686,4761	16:2-16:1				(20:5-OH)-16:0
PE(32:2)	688,4917	16:1/16:1		PG(36:6-OH)	781.466	(20:5-OH)-16:1
		16:2-16:0		PI identified as [M−H]−
PE(32:1)	690,5074	-		PI(32:1)	807.502	16:0-16:1
PE(34:6)	708,4604	-		PI(34:1)	835.532	16:0-18:1
PE(34:5)	710,4761	-		PI-Cer identified as [M−H] −
PE(34:4)	712,4917	18:3-16:1		PI-Cer(d18:1/14:0)	750.492	-
		14:0-20:4		DGTS identified as [M+H]+
PE(34:3)	714,5074	18:2-16:1		DGTS(28:1)	654.531	-
		20:3-14:0		DGTS(30:0)	684.578	16:0-14:0
PE(34:2)	716,523	16:1-18:1		DGTS(30:1)	682.562	16:1-16:0
PE(36:8)	732,4604	-		DGTS(30:2)	680.547	16:2-14:0
PE(36:7)	734,4761	-		DGTS(30:3)	678.531	-
PE(36:6)	736,4917	16:1-20:5		DGTS(30:4)	676.515	16:4-16:0
		16:2-20:4		DGTS(30:5)	674.5	16:4-14:1
PE(36:5)	738,5074	16:1-20:4		DGTS(32:0)	712.609	16:0-16:0
PE(36:4)	740,523	20:3-16:1		DGTS(32:1)	710.593	16:1-16:0
		20:4-16:0		DGTS(32:2)	708.578	16:0-16:2
PE(36:3)	742,5387	-				16:1-16:1
PE(36:2)	744,5543	18:1/18:1		DGTS(32:3)	706.562	16:3-16:0
PE(38:9)	758,4761	-		DGTS(32:4)	704.547	14:0-18:4
PE(38:8)	760,4917	18:4-20:4				16:4-16:0
PE(38:7)	762,5074	18:3-20:4				16:3-16:1
		20:3-18:4		DGTS(32:5)	702.531	-
		18:2-20:5		DGTS(32:6)	700.515	16:4-16:2
PE(38:6)	764,523	18:2-20:4				16:3-16:3
PE(38:5)	766,5387	18:1-20:4		DGTS(32:7)	698.5	16:4-16:3
PE(40:10)	784,4917	20:5/20:5		DGTS(32:8)	696.484	16:4-16:4
PE(40:9)	786,5074	20:4-20:5		DGTS(34:1)	738.625	16:0-18:1
PE(40:8)	788,523	20:4-20:4		DGTS(34:2)	736.609	16:1-18:1
PE(40:7)	790,5387	20:3-20:4				18:2-16:0
		20:5-20:2				20:2-14:0
LPE identified as [M+H]+				DGTS(34:3)	734.593	16:2-18:1
LPE(14:0)	426,2621	14:00:00				16:1-18:2
LPE(16:3)	448,2464	-				20:3-14:0
LPE(16:2)	450,2621	16:02:00		DGTS(34:4)	732.578	18:4-16:0
LPE(16:1)	452,2777	16:01:00				18:3-16:1
LPE(16:0)	454,2934	-		DGTS(34:5)	730.562	18:4-16:1
LPE(18:4)	474,2621	18:04:00				18:1-16:4
LPE(18:3)	476,2777	18:03:00				18:2-16:3
LPE(18:2)	478,2934	18:02:00		DGTS(34:5-OH)	746.557	(16:4-OH)-18:1
LPE(18:1)	480,309	18:01:00				(16:1-OH)-18:4
LPE(20:5)	500,2777	20:05:00				(16:0-OH)-18:5
LPE(20:4)	502,2934	20:04:00		DGTS(34:6)	728.547	-
LPE(20:3)	504,309	-		DGTS(34:7)	726.531	16:4-18:3
LPE(20:2)	506,3247	-				16:3-18:4
PG identified as [M−H]−				DGTS(34:7-OH)	742.526	(16:4-OH)-18:3
PG(30:1)	691,455	14:0-16:1				(16:3-OH)-18:4
PG(31:0)	707,4863	15:0-16:0		DGTS(34:8)	724.515	16:4-18:4
PG(31:1)	705,4707	15:0-16:1		DGTS(36:10)	748.515	18:5-18:5
		15:1-16:0		DGTS(36:4)	760.609	16:0-20:4
PG(32:1)	719,4863	16:0-16:1				18:3-18:1
		14:0-18:1				18:2-18:2
PG(32:2)	717,4707	16:1/16:1				20:3-16:1
		16:0-16:2				20:2-16:2
PG(33:1)	733,502	16:1-17:0				20:1-16:3
PG(34:1)	747,5176	16:0-18:1				20:0-16:4
PG(34:2)	745,502	16:0-18:2		DGTS(36:5)	758.593	18:4-18:1
		16:1-18:1				20:5-16:0
PG(34:5)	739,455	14:0-20:5				20:4-16:1
PG(35:5)	753,4707	15:0-20:5				20:3-16:2
PG(36:2)	773,5333	-				20:2-16:3
PG(36:5)	767,4863	16:0-20:5				20:1-16:4
		16:1-20:4				16:1-20:4
PG(36:5(OH))	783,4812	(16:0-OH)-20:5		DGTS(36:6)	756.578	16:1-20:5
PG(36:6)	765,4707	20:5-16:1				20:3-16:3
LPG identified as [M−H]−						18:2-18:4
LPG(16:0)	483,2723	16:00:00				18:3-18:3
PI identified as [M−H]−				DGTS(36:7)	754.562	18:4-18:3
PI(28:0)	753,4554	14:0/14:0		DGTS(36:8)	752.547	18:4-18:4
PI(30:1)	779,4711	16:1-14:0		DGTS(36:9)	750.531	18:5-18.4
PI(32:1)	807,5024	16:1-16:0		DGTS(38:10)	776.547	20:5-18:5
	807,5024	18:1-14:0		DGTS(38:7)	782.593	20:5-18:2
PI(32:2)	805,4867	16:1/16:1		DGTS(38:8)	780.578	20:5-18:3
	805,4867	16:0-16:2		DGTS(40:10)	804.578	20:5-20:5
	805,4867	18:2-14:0		DGTS(40:9)	806.593	20:4-20:5
PI(33:1)	821,518	16:1-17:0		MGTS identified as [M+H]+
	821,518	16:0-17:1		MGTS(14:0)	446.348	14:00:00
PI(34:1)	835,5337	18:1-16:0		MGTS(14:1)	444.332	14:01:00
	835,5337	16:1-18:0		MGTS(16:0)	474.38	16:00:00
PI(34:2)	833,518	18:2-16:0		MGTS(16:1)	472.364	16:01:00
	833,518	16:1-18:1		MGTS(16:2)	470.348	16:02:00
PI(34:3)	831,5024	18:2-16:1		MGTS(16:3)	468.332	-
	831,5024	16:2-18:1		MGTS(16:4)	466.317	16:04:00
PI(34:5)	827,4711	14:0-20:5		MGTS(18:0)	502.411	18:00:00
PI(36:6)	853,4867	20:5-16:1		MGTS(18:1)	500.395	18:01:00
PI(40:10)	901,4867	20:5/20:5		MGTS(18:2)	498.38	-
MGTS identified as [M+H]+				MGTS(18:3)	496.364	-
MGTS(14:1)	444,3325	14:01:00		MGTS(18:4)	494.348	18:04:00
MGTS(14:0)	446,3482	14:00:00		MGTS(18:5)	492.332	-
MGTS(15:0)	460,3638	15:00:00		MGTS(20:0)	530.442	20:00:00
MGTS(16:4)	466,3169	16:04:00		MGTS(20:4)	522.38	-
MGTS(16:3)	468,3325	16:03:00		MGTS(20:5)	520.364	20:05:00
MGTS(16:2)	470,3482	-		MGDG identified as [M+NH4]+
MGTS(16:1)	472,3638	16:01:00		MGDG(30:0)	720.562	-
MGTS(16:0)	474,3795	-		MGDG(30:1)	718.546	16:1-14:0
MGTS (17:1)	486,3795	17:01:00		MGDG(32:0)	748.594	16:0-16:0
MGTS (17:2)	484,3638	17:02:00		MGDG(32:1)	746.578	16:1-16:0
MGTS(18:5)	492,3325	18:05:00		MGDG(32:2)	744.563	16:1-16:1
MGTS(18:4)	494,3482	18:04:00				14:0-18:2
MGTS(18:3)	496,3638	18:03:00				16:0-16:2
MGTS(18:2)	498,3795	18:02:00		MGDG(32:3)	742.546	-
MGTS(18:1)	500,3951	18:01:00		MGDG(32:4)	740.531	-
MGTS(20:5)	520,3638	20:05:00		MGDG(32:5)	738.516	-
MGTS(20:4)	522,3795	-		MGDG(32:6)	736.499	-
DGTS identified as [M+H]+				MGDG(32:7)	734.484	-
DGTS(28:1)	654,5309	16:1-12:0		MGDG(32:8)	732.469	16:4-16:4
		14:1-14:0		MGDG(34:1)	774.609	-
DGTS(28:0)	656,5465	14:0/14:0		MGDG(34:2)	772.593	18:2-16:0
		12:0-16:0		MGDG(34:3)	770.578	18:3-16:0
DGTS(30:3)	678,5309	16:3-.14:0				18:2-16:1
DGTS(30:2)	680,5465	16:2-14:0		MGDG(34:4)	768.563	16:2-18:2
		16:1-14:1				16:1-18:3
DGTS(30:1)	682,5622	16:1-14:0				16:0-18:4
DGTS(32:5)	702,5309	20:5-12:0				16:3-18:1
DGTS(32:4)	704,5465	18:4-14:0				16:4-18:0
DGTS(32:3)	706,5622	-		MGDG(34:5)	766.547	-
DGTS(32:2)	708,5778	16:1/16:1		MGDG(34:7)	762.516	16:4-18:3
		18:2-14:0				18:4-16:3
		16:2-16:0		MGDG(34:8)	760.5	-
DGTS(32:1)	710,5935	16:1-16:0		MGDG(36:3)	798.61	-
		18:1-14:0		MGDG(36:4)	796.593	-
DGTS(33:2)	722,5935	17:1-16:1		MGDG(36:5)	794.578	18:3-18:2
		18:2-15:0				18:1-18:4
		17:2-16:0				20:5-16:0
DGTS(34:6)	728,5465	20:5-14:1				16:4-20:2
DGTS(34:5)	730,5622	20:5-14:0				16:1-20:4
DGTS(34:4)	732,5778	20:4-14:0		MGDG(36:6)	792.562	18:3-18:3
DGTS(34:3)	734,5935	20:3-14:0				16:1-20:5
		16:1-18:2				16:4-20:2
		18:3-16:0		MGDG(36:7)	790.547	-
DGTS(34:2)	736,6091	18:2-16:0		MGDG(36:8)	788.531	-
		18:1-16:1		MGDG(38:6)	820.594	18:1-20:5
		20:2-14:0				18:2-20:4
DGTS(34:1)	738,6248	20:1-14:0				18:3-20:3
		16:0-18:1		MGDG(38:7)	818.578	20:5-18:2
DGTS(36:7)	754,5622	16:2-20:5				18:3-20:4
DGTS(36:6)	756,5778	16:1-20:5		MGDG(38:8)	816.563	-
DGTS(36:5)	758,5935	20:5-16:0		MGDG(40:10)	840.563	20:5-20:5
DGTS(36:4)	760,6091	-		MGDG(40:8)	844.594	20:4-20:4
DGTS(36:3)	762,6248	20:3-16:0		MGDG(40:7)	846.61	-
		20:2-16:1		MGMG identified as [M+NH4]+
		18:2-18:1		MGMG(14:0)	482.333	14:00:00
DGTS(36:2)	764,6404	-		MGMG(16:0)	510.364	16:00:00
DGTS (37:5)	772,6091	20:5-17:0		MGMG(16:1)	508.349	16:01:00
		20:4-17:1		MGMG(16:3)	504.317	**
DGTS(38:10)	776,5465	18:5-20:5		MGMG(16:4)	502.302	16:04:00
DGTS(38:9)	778,5622	18:4-20:5		MGMG(16:4-OH)	518.297	16:4-OH
DGTS(38:8)	780,5778	-		MGMG(18:1)	536.38	18:01:00
DGTS identified as [M+H]+				MGMG(18:3)	532.349	18:03:00
DGTS(38:7)	782,5935	20:5-18:2		MGMG(18:4)	530.333	-
		18:3-20:4		MGMG(20:4)	558.364	-
DGTS(38:6)	784,6091	-		MGMG(20:5)	556.349	-
DGTS(38:5)	786,6248	20:4-18:1		DGDG identified as [M+NH4]+
		20:5-18:0		DGDG(30:0)	882.615	-
DGTS(40:10)	804,5778	20:5/20:5		DGDG(30:1)	880.6	16:1-14:0
DGTS(40:9)	806,5935	-		DGDG(32:1)	908.631	16:0-16:1
SQDG identified as [M−H]−				DGDG(32:2)	906.615	16:0-16:2
SQDG(28:0)	737,451	14:0/14:0				16:1-16:1
SQDG(30:0)	765,4823	16:0-14:0		DGDG(32:3)	904.6	18:3-14:0
SQDG(30:1)	763,4666	16:1-14:0				16:0-16:3
SQDG(31:1)	777,4823	15:0-16:1				16:1-16:2
SQDG(32:1)	791,4979	-		DGDG(32:4)	902.584	18:3-14:1
SQDG(32:2)	789,4823	16:1/16:1				16:0-16:4
SQDG(32:3)	787,4666	-				14:0-18:4
SQDG(34:1)	819,5292	16:0-18:1		DGDG(32:5)	900.568	16:1-16:4
SQDG(34:2)	817,5136	16:0-18:2		DGDG(32:6)	898.553	-
SQDG(36:5)	839,4979	-		DGDG(34:1)	936.662	18:1-16:0
MGDG identified as [M+NH4]+				DGDG(34:2)	934.647	18:1-16:1
MGDG(30:1)	718,5464	-				18:2-16:0
MGDG(32:5)	738,5156	-		DGDG(34:3)	932.631	16:0-18:3
MGDG(32:2)	744,5626	-				18:1-16:2
MGDG(32:1)	746,5777	-		DGDG(34:4)	930.615	18:1-16:3
MGDG(34:5)	766,5469	14:0-20:5				18:2-16:2
		16:1-18:4				18:3-16:1
MGDG(34:2)	772,5933	-				18:4-16:0
MGDG(34:1)	774,609	-				14:0-20:4
MGDG(36:6)	792,5625	16:1-20:5		DGDG(34:5)	928.6	18:3-16:2
MGDG(36:5)	794,5782	-				18:2-16:3
MGDG(38:7)	818,5782	-				18:1-16:4
MGDG(40:10)	840,5626	-				16:1-18:4
MGDG(40:9)	842,5782	-				14:0-20:5
MGDG(40:8)	844,5939	-		DGDG(34:6)	926.584	-
DGDG identified as [M+NH4]+				DGDG(34:7)	924.568	18:3-16:4
DGDG(30:1)	880,5997	14:0-16:1				18:4-16:3
DGDG(30:0)	882,6154	-		DGDG(34:8)	922.553	-
DGDG(32:5)	900,5684	-		DGDG(36:2)	962.678	-
DGDG(32:3)	904,5997	-		DGDG(36:3)	960.662	18:3-18:0
DGDG(32:2)	906,6154	16:1/16:1				18:1-18:2
		14:0-18:2		DGDG(36:4)	958.647	-
		16:0-16:2		DGDG(36:5)	956.631	20:5-16:0
DGDG(32:1)	908,631	16:0-16:1				18:1-18:4
		-				20:1-16:4
DGDG(34:5)	928,5997	14:0-20:5		DGDG(36:6)	954.615	18:3-18:3
DGDG(34:3)	932,631	-				20:5-16:1
DGDG(34:2)	934,6467	-				18:4-18:2
DGDG(34:1)	936,6623	-		DGDG(36:7)	952.6	18:3-18:4
DGDG(35:5)	942,6154	15:0-20:5		DGDG(36:8)	950.584	18:4-18:4
DGDG(36:7)	952,5997	-		DGDG(38:6)	982.647	-
DGDG(36:6)	954,6154	16:1-20:5		DGDG(38:7)	980.631	18:2-20:5
DGDG(36:5)	956,631	-		DGDG(40:10)	1002.62	20:5-20:5
DGDG(38:7)	980,631	18:2-20:5		DGDG(40:9)	1004.63	-
DGDG(38:6)	982,6467	-		DGMG identified as [M+NH4]+
DGDG(40:10)	1002,6154	20:5/20:5		DGMG(14:0)	644.386	-
MGMG identified as [M+NH4]+				DGMG(16:0)	672.417	16:00:00
MGMG(16:0)	510,3642	-		DGMG(16:1)	670.401	16:01:00
DGMG identified as [M+NH4]+				DGMG(16:2)	668.386	-
DGMG(14:0)	644,3857	-		DGMG(16:3)	666.37	-
DGMG(16:1)	670,4014	-		DGMG(16:4)	664.354	-
DGMG(16:0)	672,417	16:00:00		DGMG(18:1)	698.433	18:01:00
DGMG(20:5)	718,4014	-		DGMG(18:2)	696.417	-
Cer identified as [M+H]+				DGMG(18:3)	694.401	18:03:00
Cer(d32:2)	508,473	d18:1/14:1		DGMG(18:4)	692.386	-
Cer(d32:1)	510,4886	-		DGMG(20:5)	718.401	-
PI-Cer identified as [M−H]−				SQDG identified as [M−H]−
PI-Cer(d18:1/14:0)	750,4921	d18:1/14:0		SQDG(28:0)	737.451	-
PI-Cer(d18:1/14:1)	748,4765	d18:1/14:1		SQDG(30:0)	765.482	16:0-14:0
				SQDG(30:1)	763.467	16:1-14:0
				SQDG(32:0)	793.514	-
				SQDG(32:1)	791.498	16:0-16:1
				SQDG(32:2)	789.482	16:1-16:1
						16:0-16:2
				SQDG(32:3)	787.467	16:1-16:2
						16:0-16:3
						18:1-14:1
				SQDG(32:4)	785.451	16:0-16:4
						16:1-16:3
						16:2-16:2
				SQDG(34:0)	821.545	16:0-18:0
				SQDG(34:1)	819.529	16:0-18:1
				SQDG(34:3)	815.498	16:0-18:3
						18:1-16:2
				SQDG(34:4)	813.482	16:0-18:4
						16:1-18:3
						16:2-18:2
						18:1-16:3
						20:4-14:0
				SQDG(36:0)	849.576	16:0-20:0
				SQDG(36:3)	843.529	-
				SQDG(36:4)	841.514	16:0-20:4
				SQDG(36:5)	839.498	-
				SQDG(36:6)	837.482	16:1-20:5
						20:4-16:2
						18:2-18:4
						18:3-18:3
				SQDG(36:7)	835.467	18:3-18:4
						20:4-16:3
						20:5-16:2
				SQDG(34:3-OH)	831.493	-
				SQDG(34:4-OH)	829.477	-
				SQMG identified as [M−H]−
				SQMG(16:0)	555.284	-
