# Supplementary material for: Impact of Nannochloropsis oceanica and Chlorococcum amblystomatis Extracts on UVA-Irradiated on 3D Cultured Melanoma Cells: A Proteomic Insight
Source: Cells. 2024 Nov 21;13(23):1934. doi: 10.3390/cells13231934 (PMC11640244; doi:10.3390/cells13231934)
Supplement: Supplementary file 1 [file cells-13-01934-s001.zip › Supplementary Table S2.xlsx]

## Sheet: 3D keratynocyty wszystkie bialk
Supplementary Table S2. The IDs of the proteins that were identified and semi-quantified in melanoma cells cultured in vitro in a three-dimensional (3D) and medium of experimental cultures after irradiation with UVA (18 mJ/cm2) and 24h incubation with a lipid extracts (3 ng/mL) of microalgae Nannochloropsis oceanica (Algae1) and Chlorococcum amblystomatis (Algae2). Data obtained using high-perfor…
melanoma cells
ID	ctr	ctr	ctr	ctr	ctr	Algae1	Algae1	Algae1	Algae1	Algae1	Algae2	Algae2	Algae2	Algae2	Algae2	UVA	UVA	UVA	UVA	UVA	UVAAlgae1	UVAAlgae1	UVAAlgae1	UVAAlgae1	UVAAlgae1	UVAAlgae2	UVAAlgae2	UVAAlgae2	UVAAlgae2	UVAAlgae2
Kolumna1	Kolumna2	Kolumna3	Kolumna4	Kolumna5	Kolumna6	Kolumna7	Kolumna8	Kolumna9	Kolumna10	Kolumna11	Kolumna12	Kolumna13	Kolumna14	Kolumna15	Kolumna16	Kolumna17	Kolumna18	Kolumna19	Kolumna20	Kolumna21	Kolumna22	Kolumna24	Kolumna25	Kolumna26	Kolumna27	Kolumna28	Kolumna29	Kolumna30	Kolumna31	Kolumna32
A0A024RDQ0	1300000	1300000	1950000	1300000	1300000	1950000	4400000	3960000	6000000	4400000	3960000	6000000	6100000	6100000	7930000	6100000	6100000	7930000	735000	612500	490000	490000	23000000	21850000	9000000	5700000	7700000	440000	18000000	10000000
Q6FGD7	2200000	3300000	2200000	2200000	3300000	2200000	13000000	15000000	31000000	29000000	26100000	1800000	4400000	4400000	4400000	2300000	2300000	2300000	2300000	2300000	2300000	2300000	96000000	91200000	200000000	7300000	9600000	440000	18000000	10000000
O14980	11000000	16500000	11000000	11000000	16500000	11000000	7020000	7800000	7410000	3500000	4100000	4800000	2310000	2100000	1800000	2310000	2100000	1800000	1020000	850000	680000	680000	73000000	69350000	57000000	49000000	59000000	576000	528000	480000
Q5TB52	2200000	1000000	3400000	2200000	1000000	3400000	2970000	3300000	3135000	7000000	6300000	2800000	3720000	3410000	3100000	2760000	2530000	2300000	1200000	1200000	1440000	1440000	14000000	13300000	23000000	20700000	16560000	630000	9900000	14000000
A0A024RBK9	1700000	1700000	2550000	2600000	3700000	8000000	72900000	81000000	76950000	26000000	30000000	44000000	31960000	53000000	7800000	31960000	53000000	7800000	1650000	1375000	1100000	1650000	600000000	570000000	290000000	440000000	410000000	630000	9900000	14000000
P31930	8300000	12450000	8300000	8300000	12450000	8300000	11700000	13000000	12350000	8880000	7992000	7400000	3520000	3520000	3520000	2600000	2600000	2600000	2600000	2600000	2600000	2600000	5400000	5130000	7600000	7800000	3100000	684000	627000	570000
Q05D08	1500000	1500000	2250000	1500000	1500000	2250000	11700000	13000000	12350000	10000000	9000000	11000000	2200000	2200000	2200000	2500000	2500000	2500000	1100000	1100000	1320000	1320000	11000000	10450000	16000000	14400000	11520000	684000	627000	570000
A0A024RD93	480000	480000	720000	480000	480000	720000	6840000	7600000	7220000	2700000	2430000	7900000	2310000	2310000	2310000	2600000	2600000	2600000	1500000	1250000	1000000	1500000	4800000	4560000	4300000	6500000	7200000	730000	83000000	88000000
Q5U8W9	26000000	39000000	26000000	26000000	39000000	26000000	12000000	12000000	9600000	12000000	12000000	9600000	2600000	2600000	2600000	2600000	2600000	2600000	2600000	2600000	2600000	2600000	86000000	81700000	33000000	86000000	74000000	730000	83000000	88000000
A0A024R4U3	7500000	11250000	7500000	7500000	11250000	7500000	4320000	3888000	3600000	4320000	3888000	3600000	2300000	2300000	2990000	2300000	2300000	2990000	1000000	1000000	1000000	1000000	8400000	7980000	4100000	3690000	400000	744000	682000	620000
P62906	6100000	9150000	6100000	6100000	9150000	6100000	8550000	9500000	9025000	17000000	15300000	12240000	3200000	3200000	3200000	3900000	920000	920000	3900000	3900000	3900000	3900000	13000000	12350000	10000000	9000000	11000000	744000	682000	620000
Q59GK9	3700000	5550000	3700000	3700000	5550000	3700000	85000000	2700000	2200000	22000000	19800000	1400000	1560000	1430000	1300000	3900000	3900000	3900000	3900000	3900000	3900000	3900000	69000000	65550000	37000000	33300000	5700000	744000	682000	620000
Q1XBU6	1200000	1200000	1800000	1200000	1200000	1800000	5490000	6100000	5795000	4600000	4140000	3312000	2650000	3200000	1500000	2600000	2600000	2600000	2600000	2600000	2600000	2600000	5600000	5320000	6120000	5508000	5100000	780000	715000	650000
P24752	1800000	1800000	2700000	1800000	1800000	2700000	3060000	3400000	3230000	2200000	2200000	1760000	3120000	2860000	2600000	3120000	2860000	2600000	1020000	850000	680000	680000	8000000	7600000	7930000	8300000	5400000	780000	715000	650000
Q07021	7700000	11550000	7700000	7700000	11550000	7700000	29700000	33000000	31350000	7700000	6930000	5544000	3960000	3630000	3300000	3960000	3630000	3300000	870000	725000	580000	580000	11000000	10450000	12000000	10800000	8640000	780000	715000	650000
P13645	2730000	4500000	960000	2400000	2400000	8200000	68400000	76000000	72200000	13000000	18000000	45000000	2000000	73000000	10000000	2000000	73000000	10000000	11100000	9250000	7400000	11100000	13000000	12000000	12000000	10800000	8640000	780000	715000	650000
O60506	2000000	2000000	3000000	2000000	2000000	3000000	21600000	24000000	22800000	9800000	3500000	14000000	7470000	5000000	7100000	7470000	5000000	7100000	6600000	5500000	4400000	6600000	11000000	10450000	2900000	8000000	6300000	840000	770000	700000
P10155	21000000	31500000	21000000	21000000	31500000	21000000	4500000	5000000	4750000	2500000	2250000	10000000	3120000	3300000	2100000	3120000	3300000	2100000	1000000	1000000	1000000	1000000	28000000	26600000	4700000	4230000	3384000	852000	781000	710000
Q5U0C3	22000000	33000000	22000000	22000000	33000000	22000000	5670000	6300000	5985000	3000000	2700000	2160000	2420000	2420000	2420000	4030000	4030000	4030000	4030000	4030000	4030000	1170000	8700000	8265000	5000000	13000000	11000000	860000	860000	1118000
A0A024RCN6	8300000	8300000	12450000	8300000	8300000	12450000	4200000	6900000	2300000	4200000	6900000	2300000	3910000	3900000	2800000	3910000	3900000	2800000	495000	412500	330000	8800000	8000000	7600000	9700000	260000	208000	860000	860000	1118000
I3L397	1700000	1700000	2550000	2160000	420000	3900000	33300000	37000000	35150000	27000000	24300000	2300000	4240000	1200000	5200000	4240000	1200000	5200000	5550000	4625000	3700000	5550000	13000000	11000000	4400000	3960000	3168000	960000	14000000	3800000
Q9Y5B9	24000000	24000000	24000000	24000000	24000000	24000000	4780000	3400000	4400000	4780000	3400000	4400000	32800000	39000000	19000000	2200000	2200000	2860000	930000	775000	620000	4500000	16000000	15200000	20000000	18000000	700000	960000	14000000	3800000
E1P5S2	26000000	39000000	26000000	26000000	39000000	26000000	6500000	5850000	4680000	6500000	5850000	4680000	3200000	3200000	3200000	2500000	2500000	2500000	2100000	2100000	2100000	2100000	5200000	4940000	6100000	5490000	4392000	970000	3200000	19000000
Q99873	13100000	21000000	5200000	65000000	85000000	170000000	12000000	12000000	9600000	12000000	12000000	9600000	2600000	2600000	2600000	2600000	2600000	2600000	2600000	2600000	2600000	2600000	40000000	38000000	51000000	45900000	36720000	970000	3200000	19000000
Q53HD3	5900000	8850000	5900000	5900000	8850000	5900000	4410000	4900000	4655000	8300000	7470000	5976000	3900000	3900000	3900000	920000	4030000	4030000	920000	4030000	4030000	4030000	12000000	11000000	6600000	5940000	5500000	996000	913000	830000
Q5JTH9	21000000	31500000	21000000	21000000	31500000	21000000	1900000	640000	512000	1900000	640000	512000	2800000	2800000	2800000	2600000	2600000	2600000	2600000	2600000	2600000	2600000	83000000	78850000	40000000	67000000	72000000	1000000	7600000	4500000
A0A024R8W0	7700000	4400000	11000000	7700000	4400000	11000000	5130000	5700000	5415000	6900000	11000000	5500000	5200000	5200000	6760000	5200000	5200000	6760000	1020000	850000	680000	680000	400000000	380000000	290000000	120000000	62000000	1000000	7600000	4500000
Q0D2M2	2800000	4200000	2800000	2800000	4200000	2800000	10800000	12000000	11400000	670000000	45000000	6800000	4900000	4900000	4900000	1200000	1000000	1200000	1200000	1000000	1200000	1200000	9800000	9310000	3100000	2790000	5900000	1008000	924000	840000
Q53H34	1800000	2700000	1800000	1800000	2700000	1800000	3060000	3400000	3230000	4000000	3600000	2880000	1128000	1034000	940000	2100000	2100000	2100000	2100000	2100000	2100000	2100000	10000000	8600000	13000000	11700000	9360000	1008000	924000	840000
P22087	7900000	11850000	7900000	7900000	11850000	7900000	9900000	11000000	10450000	12000000	10800000	8640000	2300000	2300000	2300000	2600000	2600000	2600000	2600000	2600000	2600000	2600000	11000000	9500000	2200000	1980000	1584000	1056000	968000	880000
P30838	2150000	2300000	2000000	12000000	5800000	11000000	153000000	170000000	161500000	45000000	34000000	110000000	42700000	63000000	16000000	42700000	63000000	16000000	3900000	3250000	2600000	3900000	26000000	24700000	18000000	16200000	2900000	1104000	1012000	920000
Q53G35	650000	650000	975000	11450000	1900000	21000000	40500000	45000000	42750000	66000000	3800000	2900000	2640000	2640000	2640000	13900000	11000000	12000000	5560000	920000	5100000	5100000	2700000	2565000	7300000	6570000	5256000	1128000	1034000	940000
P25398	16000000	24000000	16000000	16000000	24000000	16000000	16200000	18000000	17100000	31000000	27900000	22320000	3000000	3000000	3000000	2600000	2600000	2600000	2600000	2600000	2600000	2600000	11000000	9700000	1800000	1620000	1500000	1176000	1078000	980000
Q53F35	2700000	4050000	2700000	2700000	4050000	2700000	9900000	11000000	10450000	16000000	14400000	11520000	7800000	7800000	10140000	4030000	2300000	4030000	4030000	2300000	4030000	4200000	4200000	3990000	7400000	7700000	6160000	1200000	1200000	1560000
Q08J23	7700000	4400000	11000000	7700000	4400000	11000000	5520000	4968000	4600000	5520000	4968000	4600000	4680000	4290000	3900000	4680000	4290000	3900000	920000	920000	920000	920000	28000000	26600000	39000000	35100000	28080000	1200000	1200000	1560000
P22102	590000	885000	590000	590000	885000	590000	2790000	3100000	2945000	1300000	5600000	4400000	2800000	2800000	3640000	2800000	2800000	3640000	705000	587500	470000	7400000	13000000	12000000	1700000	1700000	1360000	1320000	1210000	1100000
O43776	1100000	1100000	1650000				4230000	4700000	4465000	2700000	5500000	17000000	2700000	3300000	1500000	2700000	3300000	1500000	1000000	1000000	1000000	1000000	15000000	14250000	7600000	6840000	11000000	1320000	1210000	1100000
O95373	13000000	19500000	13000000	13000000	19500000	13000000	3060000	3400000	3230000	86000000	81000000	160000000	3000000	3000000	3900000	3000000	3000000	3900000	945000	787500	630000	630000	11000000	10450000	9300000	8370000	6696000	1320000	1210000	1100000
P07711	1100000	1650000	2200000	1100000	1650000	2200000	2070000	2300000	2185000	79000000	1400000	1300000	2100000	2100000	2100000	2600000	2600000	2600000	2600000	2600000	2600000	2600000	9500000	9025000	17000000	15300000	12240000	1320000	1210000	1100000
P53992	13100000	21000000	5200000	65000000	85000000	170000000	3690000	4100000	3895000	2520000	2268000	2100000	1320000	1210000	1100000	1320000	1210000	1100000	495000	412500	330000	5200000	82000000	77900000	27000000	21000000	49000000	1320000	1210000	1100000
P49327	4200000	3800000	4600000	4200000	3800000	4600000	29700000	33000000	31350000	22000000	23000000	24000000	1400000	25000000	6000000	1400000	25000000	6000000	4605000	610000	4300000	4605000	170000000	161500000	150000000	7400000	5920000	1320000	1210000	1100000
P62314	2900000	2900000	4350000	6100000	9150000	6100000	14400000	16000000	15200000	3660000	2700000	3300000	11350000	8700000	10000000	11350000	8700000	10000000	7550000	1100000	7000000	7550000	14000000	13300000	7900000	7110000	5688000	1345000	450000	1600000
O00303	10000000	15000000	10000000	10000000	15000000	10000000	10800000	12000000	11400000	10020000	8700000	8100000	3200000	3200000	3200000	2500000	3900000	3900000	2500000	2500000	2500000	2500000	15000000	14250000	12000000	10800000	8640000	1400000	25000000	6000000
Q9Y678	24000000	24000000	24000000	24000000	24000000	24000000	3780000	4200000	3990000	7400000	7700000	6160000	3800000	3800000	3800000	1008000	924000	840000	2550000	2125000	1700000	4500000	8000000	7600000	9300000	8370000	6696000	1440000	1320000	1200000
I6L965	1900000	2700000	1500000	1900000	2700000	1500000	8010000	8900000	8455000	10000000	17000000	13000000	3140000	3200000	2200000	3140000	3200000	2200000	1170000	975000	780000	780000	8000000	8000000	18000000	16200000	12960000	1440000	1320000	1200000
Q6P2Q9	310000	465000	310000				3420000	3800000	3610000	6840000	6156000	5700000	828000	690000	690000	4200000	4200000	5460000	990000	825000	660000	660000	7900000	7900000	5500000	4950000	3960000	1500000	50000000	27000000
A4D1M6	260000	260000	390000	260000	260000	390000	9500000	8550000	6840000	9500000	8550000	6840000	3630000	3630000	3630000	2200000	1200000	1200000	2200000	1200000	1200000	1200000	27000000	25650000	18000000	24000000	31000000	1500000	50000000	27000000
Q6IBQ5	7700000	11550000	7700000	7700000	11550000	7700000	11700000	13000000	12350000	340000000	340000000	340000000	3080000	3080000	3080000	920000	4030000	4030000	3900000	3900000	3900000	3900000	27000000	25650000	18000000	24000000	31000000	1520000	520000	1800000
A0A0K0K1K7	9300000	13950000	9300000	9300000	13950000	9300000	14400000	16000000	15200000	8500000	7650000	6120000	3410000	3410000	3410000	920000	4030000	4030000	920000	4030000	4030000	4030000	12000000	11000000	7920000	7920000	7920000	1520000	520000	1800000
Q5TCI8	9700000	14550000	9700000	9700000	14550000	9700000	21600000	24000000	22800000	290000000	290000000	290000000	10250000	7900000	9000000	2500000	3900000	2500000	2500000	3900000	2500000	3300000	12000000	10000000	4400000	3960000	4300000	1600000	140000000	69000000
A0A024RBS1	7900000	11850000	7900000	7900000	11850000	7900000	2900000	2610000	2088000	2900000	2610000	2088000	2310000	2310000	2310000	2600000	2600000	2600000	2600000	2600000	2600000	2600000	83000000	78850000	40000000	67000000	72000000	1600000	140000000	69000000
Q53FR4	12000000	18000000	12000000	12000000	18000000	12000000	9900000	11000000	10450000	4300000	6600000	8000000	6100000	6100000	7930000	4330000	6000000	1900000	1170000	975000	780000	780000	5000000	4750000	79000000	71100000	56880000	1600000	1600000	2080000
P52209	2290000	3600000	980000	4700000	15000000	16000000	65700000	73000000	69350000	57000000	49000000	59000000	20300000	21000000	14000000	20300000	21000000	14000000	4750000	2300000	3600000	4750000	12000000	11000000	1900000	640000	512000	1680000	1540000	1400000
Q99880	2800000	4200000	2800000	2800000	4200000	2800000	10800000	12000000	11400000	290000000	290000000	290000000	2760000	2530000	2300000	2300000	2300000	2300000	1200000	1200000	1200000	1200000	7800000	7410000	3100000	7200000	12000000	1680000	1540000	1400000
P62847	22000000	33000000	22000000	22000000	33000000	22000000	14400000	16000000	15200000	7800000	7020000	1200000	3190000	3190000	3190000	2600000	2600000	2600000	2600000	2600000	2600000	1950000	3200000	3040000	4400000	3960000	10000000	1680000	1540000	1400000
B4DV00	14000000	21000000	14000000	14000000	21000000	14000000	8220000	5800000	7600000	8220000	5800000	7600000	2000000	2000000	2600000	2000000	2000000	2600000	1200000	1200000	1200000	1200000	8700000	7900000	7700000	6930000	5544000	1680000	1540000	1400000
Q08170	7700000	4400000	11000000	7700000	4400000	11000000	10800000	12000000	11400000	5400000	4860000	3888000	2860000	2860000	2860000	2100000	2500000	2500000	2100000	2500000	2500000	2500000	9400000	8930000	8800000	7920000	6336000	1680000	1540000	1400000
E7ENZ3	31000000	46500000	31000000	31000000	46500000	31000000	19800000	22000000	20900000	22000000	19800000	3500000	4680000	4290000	3900000	4680000	4290000	3900000	2400000	2000000	1600000	2400000	9500000	9025000	10000000	9000000	7200000	1680000	1540000	1400000
Q92499	10000000	15000000	10000000	10000000	15000000	10000000	4800000	1200000	960000	4800000	1200000	960000	3140000	3200000	2200000	2600000	2600000	2600000	2600000	2600000	2600000	2600000	11000000	9400000	19000000	17100000	13680000	1680000	1540000	1400000
Q15907	9100000	13650000	9100000	9100000	13650000	9100000	240000	240000	192000	240000	240000	192000	12000000	12000000	12000000	9720000	8910000	8100000	705000	587500	470000	4700000	2900000	2755000	3100000	2790000	2232000	1800000	1650000	1500000
A4FU77	99000	148500	99000	58000000	130000000	22000000	1300000	1170000	936000	1300000	1170000	936000	3480000	4300000	1900000	3480000	4300000	1900000	945000	787500	630000	630000	7100000	6745000	8300000	7470000	5976000	1800000	1650000	1500000
P28074	4100000	6150000	4100000	4100000	6150000	4100000	11000000	9900000	7920000	11000000	9900000	7920000	2800000	2800000	2800000	2600000	2600000	2600000	990000	825000	660000	990000	23000000	21850000	12000000	10800000	520000	1800000	1650000	1500000
Q6PIN5	1500000	1500000	2250000	1500000	1500000	2250000	11700000	13000000	12350000	10000000	9000000	11000000	9480000	8690000	7900000	2100000	2500000	2100000	2100000	2500000	2100000	8250000	37000000	35150000	31000000	27900000	22320000	1800000	1650000	1500000
Q14315	7900000	11850000	7900000	7900000	11850000	7900000	17000000	3200000	2560000	17000000	3200000	2560000	4300000	4300000	5590000	1176000	1078000	980000	1200000	1200000	1200000	1200000	8700000	7900000	12000000	10800000	8640000	1865000	2400000	950000
Q15029	8500000	12750000	8500000	8500000	12750000	8500000	2200000	1980000	1584000	2200000	1980000	1584000	16700000	18000000	11000000	2300000	2300000	2990000	1000000	1000000	1000000	4500000	12000000	11400000	2300000	2070000	1656000	1870000	1500000	1600000
P23527	3400000	5100000	3400000	13000000	19500000	13000000	19000000	17100000	13680000	19000000	17100000	13680000	2600000	2600000	2600000	1000000	1000000	1000000	4500000	3750000	3000000	4500000	12000000	11000000	240000	240000	192000	1920000	1760000	1600000
I3L0A0	11000000	16500000	11000000	11000000	16500000	11000000	18000000	20000000	19000000	5800000	5220000	4176000	3200000	3200000	3200000	1200000	1000000	1000000	1200000	1200000	1200000	1200000	7900000	7505000	370000	6100000	4880000	2000000	86000000	7100000
Q6PKH8	4100000	6150000	4100000	4100000	6150000	4100000	4500000	5000000	4750000	25000000	22500000	18000000	2640000	2420000	2200000	6720000	6160000	5600000	2850000	2375000	1900000	1900000	7500000	7125000	3100000	12000000	3600000	2000000	19000000	25000000
Q9Y4L1	17000000	17000000	17000000	17000000	17000000	17000000	2700000	2430000	3400000	2700000	2430000	3400000	8200000	250000000	140000000	1020000	850000	680000	1020000	850000	680000	18600000	13000000	12350000	3400000	3060000	3300000	2000000	86000000	7100000
Q8NCW5	6600000	9900000	6600000	6600000	9900000	6600000	13500000	15000000	14250000	11000000	9900000	7920000	2800000	2800000	2800000	5160000	4730000	4300000	2250000	1875000	1500000	2100000	5400000	5130000	7900000	7110000	5688000	2000000	9400000	22000000
Q86UY0	1400000	3100000	4700000	1400000	3100000	4700000	19800000	22000000	20900000	5900000	11000000	5700000	6960000	6380000	5800000	2700000	2600000	2000000	1095000	912500	730000	5100000	9400000	8930000	9000000	8100000	510000	2000000	73000000	10000000
B2R4D8	9300000	13950000	9300000	9300000	13950000	9300000	18000000	20000000	19000000	12000000	10800000	8640000	1560000	1430000	1300000	1560000	1430000	1300000	990000	825000	660000	660000	37000000	35150000	31000000	27900000	22320000	2000000	73000000	10000000
P55786	1455000	810000	2100000	1455000	810000	2100000	11700000	13000000	12350000	5700000	9700000	11000000	6490000	9200000	2700000	6490000	9200000	2700000	945000	787500	630000	630000	7800000	7800000	32000000	28800000	23040000	2000000	9400000	22000000
B4DG62	13000000	19500000	13000000	13000000	19500000	13000000	740000	4800000	3840000	740000	4800000	3840000	2500000	2500000	3250000	2500000	2500000	3250000	50000	1275000	2500000	2500000	77000000	73150000	41000000	24000000	13000000	2000000	9400000	22000000
A8K401	3700000	5550000	3700000	3700000	5550000	3700000	14400000	16000000	15200000	16000000	14400000	11520000	1345000	450000	1600000	1345000	450000	1600000	1065000	887500	710000	1065000	130000000	123500000	67000000	96000000	110000000	2000000	19000000	25000000
P39023	7000000	10500000	7000000	7000000	10500000	7000000	7110000	7900000	7505000	21000000	18900000	15120000	2530000	2530000	2530000	2300000	2300000	2300000	2300000	2300000	2300000	2300000	11000000	8900000	2300000	2070000	1656000	2040000	1870000	1700000
P30044	7900000	11850000	7900000	7900000	11850000	7900000	9000000	10000000	9500000	15000000	13500000	10800000	2400000	2200000	2000000	2400000	2200000	2000000	1170000	975000	780000	780000	14000000	13300000	7500000	15000000	16000000	2040000	1870000	1700000
P05120	2200000	2200000	3300000	3200000	3400000	5300000	33300000	37000000	35150000	20000000	12000000	23000000	11610000	13000000	7300000	11610000	13000000	7300000	6300000	5250000	4200000	6300000	5800000	5510000	8100000	7290000	5832000	2040000	1870000	1700000
Q96P70	12000000	12000000	18000000	5000000	2800000	7200000	2520000	2268000	2100000	2520000	2268000	2100000	2310000	2310000	2310000	4600000	4600000	5980000	735000	612500	490000	490000	7600000	7600000	11000000	9900000	7920000	2040000	1870000	1700000
C9J8H1	16000000	24000000	16000000	16000000	24000000	16000000	6570000	7300000	6935000	130000000	42000000	18000000	3200000	3200000	3200000	920000	4030000	4030000	3900000	3900000	3900000	3900000	18000000	17100000	26000000	23400000	18720000	2040000	1870000	1700000
Q53G74	13000000	19500000	13000000	13000000	19500000	13000000	45900000	51000000	48450000	49000000	44100000	35280000	3200000	3200000	3200000	2100000	2600000	2600000	2300000	2300000	2300000	870000	8800000	8360000	2400000	2160000	5200000	2080000	1500000	1900000
Q05CK9	2000000	2000000	3000000	2000000	2000000	3000000	21600000	24000000	22800000	9800000	3500000	14000000	7470000	5000000	7100000	7470000	5000000	7100000	6600000	5500000	4400000	6600000	13000000	12000000	4800000	1200000	960000	2080000	1500000	1900000
Q6IBN1	1700000	1700000	2550000	1000000	17000000	9300000	40500000	45000000	42750000	79000000	1400000	1300000	2300000	2300000	2300000	21600000	19800000	18000000	4850000	1100000	4300000	4300000	12000000	11000000	900000	3000000	11000000	2160000	1980000	1800000
A0A0D9SF53	1400000	1400000	2100000	1400000	1400000	2100000	17100000	19000000	18050000	2900000	2610000	130000	3960000	3630000	3300000	3960000	3630000	3300000	735000	612500	490000	490000	3300000	3135000	7200000	6480000	6000000	2160000	1980000	1800000
Q6IBR0	7700000	4400000	11000000	7700000	4400000	11000000	7380000	8200000	7790000	10800000	9720000	9000000	12000000	12000000	12000000	4540000	6700000	1700000	50000	1275000	2500000	2500000	35000000	33250000	11000000	9900000	7920000	2200000	12000000	12000000
Q53GX7	470000	470000	705000	470000	470000	705000	7740000	8600000	8170000	4100000	6700000	6300000	6220000	6700000	4100000	4520000	5400000	2600000	1200000	1200000	1200000	2250000	4700000	4465000	12000000	10800000	8640000	2200000	2200000	2860000
P20700	7700000	4400000	11000000	7700000	4400000	11000000	7700000	6930000	5544000	7700000	6930000	5544000	3190000	3190000	3190000	2600000	2600000	2600000	2100000	2100000	2100000	2100000	22000000	20900000	18000000	16200000	1200000	2200000	2200000	2860000
A0A024R1K7	6500000	9750000	6500000	6500000	9750000	6500000	11000000	9900000	1100000	11000000	9900000	1100000	3094000	4900000	920000	3094000	4900000	920000	990000	825000	660000	660000	140000000	133000000	53000000	22000000	77000000	2200000	2200000	2860000
A0A0M4FEM1	9700000	14550000	9700000	9700000	14550000	9700000	3300000	2970000	2376000	3300000	2970000	2376000	3700000	3700000	3700000	1000000	2100000	2100000	1000000	2100000	2100000	2100000	160000000	152000000	79000000	100000000	120000000	2200000	12000000	12000000
Q59FF0	510000	510000	765000	510000	510000	765000	7470000	8300000	7885000	6400000	11000000	4800000	11880000	10890000	9900000	3900000	920000	3900000	3900000	920000	3900000	3230000	130000000	123500000	150000000	8900000	3100000	2200000	2200000	2860000
Q59F66	14500000	17000000	12000000	51000000	18000000	40000000	1900000	4800000	3900000	1900000	4800000	3900000	1345000	450000	1600000	2200000	2200000	2200000	2200000	2200000	2200000	1065000	90000000	85500000	160000000	3300000	2800000	2200000	2200000	2860000
A0A024R1N4	1195000	990000	1400000	1195000	990000	1400000	16200000	18000000	17100000	26000000	11000000	18000000	7780000	8700000	4900000	7780000	8700000	4900000	2100000	1750000	1400000	2100000	12000000	11400000	8640000	8640000	8640000	2200000	2200000	2860000
P13804	31000000	46500000	31000000	31000000	46500000	31000000	22500000	25000000	23750000	5040000	4536000	4200000	3600000	3300000	3000000	3600000	3300000	3000000	1020000	850000	680000	680000	12000000	11400000	5400000	4860000	3888000	2240000	2800000	1200000
A0A024RAE4	7700000	4400000	11000000	7700000	4400000	11000000	79000000	1400000	1300000	34000000	190000	14000000	8760000	8030000	7300000	8760000	8030000	7300000	2850000	2375000	1900000	2850000	61000000	57950000	35000000	3300000	2800000	2240000	2800000	1200000
Q5M7Z5	1900000	2850000	1900000	1900000	2850000	1900000	15300000	17000000	16150000	380000000	380000000	380000000	2000000	2000000	2600000	2300000	2300000	2300000	2300000	2300000	2300000	2300000	2300000	2185000	12000000	12000000	12000000	2240000	2800000	1200000
P49189	440000	440000	660000	440000	440000	660000	3200000	8300000	6640000	3200000	8300000	6640000	3630000	3630000	3630000	2600000	2600000	2600000	1170000	975000	780000	1170000	8700000	7800000	2200000	1980000	1200000	2250000	2400000	1500000
M1VKJ2	9800000	14700000	9800000	9800000	14700000	9800000	2100000	1890000	1512000	2100000	1890000	1512000	2200000	2200000	2860000	2200000	2200000	2860000	920000	920000	920000	920000	8600000	8600000	3900000	3510000	2808000	2250000	2400000	1500000
Q5QNW6	2800000	4200000	2800000	2800000	4200000	2800000	10800000	12000000	11400000	160000000	160000000	160000000	7450000	3000000	8500000	2500000	2500000	2500000	2500000	2500000	2500000	5400000	120000000	114000000	66000000	56000000	93000000	2260000	1300000	2300000
A0A024RAM2	8300000	8300000	12450000	8300000	8300000	12450000	8910000	9900000	9405000	21000000	18900000	15120000	3480000	3190000	2900000	3480000	3190000	2900000	6000000	5000000	4000000	6000000	450000000	427500000	510000000	11000000	41000000	2260000	1300000	2300000
P62888	1600000	2400000	1600000				10800000	12000000	11400000	12000000	10800000	8640000	852000	781000	710000	852000	781000	710000	1000000	1000000	1000000	1000000	4100000	3895000	6360000	5724000	5300000	2300000	2300000	2990000
P26447	2600000	1300000	3900000	2600000	1300000	3900000	19800000	22000000	20900000	51000000	45900000	36720000	9960000	9130000	8300000	9960000	9130000	8300000	495000	412500	330000	495000	7600000	7600000	30000000	27000000	21600000	2300000	2300000	2990000
A0A024R2P0	6700000	7800000	7200000	6700000	7800000	7200000	48600000	54000000	51300000	30000000	27000000	38000000	7340000	6700000	5700000	7340000	6700000	5700000	4350000	3625000	2900000	4350000	43000000	40850000	13000000	15000000	31000000	2310000	2100000	1800000
Q59G24	7400000	11100000	7400000	7400000	11100000	7400000	17100000	19000000	18050000	17000000	15300000	12240000	6600000	6050000	5500000	1680000	1540000	1400000	1950000	1625000	1300000	1300000	540000000	513000000	190000000	330000000	310000000	2310000	2100000	1800000
P63104	2600000	2600000	3900000	8900000	14000000	3800000	47700000	53000000	50350000	57000000	51300000	1600000	17320000	24000000	7600000	17320000	24000000	7600000	5800000	1600000	5000000	5800000	15000000	14250000	20000000	18000000	14400000	2330000	2700000	1400000
P00492	2900000	4350000	2900000	2900000	4350000	2900000	12000000	10800000	8640000	12000000	10800000	8640000	6480000	5940000	5400000	6480000	5940000	5400000	2100000	1750000	1400000	2100000	45000000	42750000	79000000	1400000	1300000	2330000	2700000	1400000
P84077	21000000	31500000	21000000	21000000	31500000	21000000	25200000	28000000	26600000	4700000	4230000	3384000	6600000	6050000	5500000	6600000	6050000	5500000	1800000	1500000	1200000	1800000	9900000	8600000	7200000	7200000	7200000	2350000	2600000	1500000
Q6LET3	2900000	4350000	2900000	2900000	4350000	2900000	12000000	10800000	8640000	12000000	10800000	8640000	7450000	3000000	8500000	6480000	5940000	5400000	2100000	1750000	1400000	5400000	9900000	9405000	3900000	3510000	11000000	2400000	2200000	2000000
H9ZYJ2	1700000	750000	1600000	1700000	750000	1600000	47700000	53000000	50350000	65000000	58500000	46800000	15600000	14300000	13000000	15600000	14300000	13000000	1100000	1100000	1320000	1100000	12000000	11400000	4100000	9300000	13000000	2400000	2200000	2000000
P23396	3335000	470000	6200000	3335000	470000	6200000	15300000	17000000	16150000	49000000	44100000	35280000	1680000	1540000	1400000	1680000	1540000	1400000	1065000	887500	710000	710000	7900000	7900000	8030000	9900000	4400000	2400000	2200000	2000000
Q9NSE4	610000	610000	915000	610000	610000	915000	6120000	6800000	6460000	5300000	4770000	3816000	8140000	9700000	4700000	2600000	2600000	2600000	2600000	2600000	2600000	6230000	11000000	10450000	8700000	5100000	5300000	2400000	2200000	2000000
A0A0S2Z4J1	10000000	15000000	10000000	10000000	15000000	10000000	8460000	9400000	8930000	1600000	1440000	1152000	4200000	4200000	5460000	4200000	4200000	5460000	1000000	1000000	1000000	1000000	19000000	18050000	18000000	23000000	23000000	2400000	2200000	2000000
F8W727	3000000	4500000	3000000	3000000	4500000	3000000	5670000	6300000	5985000	2300000	2070000	1656000	2500000	2500000	2500000	2600000	2600000	2600000	2600000	2600000	2600000	2600000	18000000	17100000	26000000	23400000	18720000	2400000	2200000	2000000
Q9Y490	21000000	21000000	21000000	21000000	21000000	21000000	9000000	10000000	9500000	3840000	3456000	3200000	3300000	3300000	3300000	2600000	2600000	2600000	2600000	2600000	2600000	2600000	4800000	4560000	8800000	8800000	8800000	2400000	2200000	2000000
G3V4W0	1300000	2600000	2600000	1300000	2600000	2600000	58500000	65000000	61750000	61000000	54900000	43920000	2280000	2090000	1900000	2280000	2090000	1900000	5000000	3400000	3300000	5000000	12000000	11000000	2300000	2070000	1656000	2500000	45000000	15000000
Q96H31	1230000	760000	1700000	3000000	2600000	59000000	108000000	120000000	114000000	130000000	42000000	18000000	2160000	1980000	1800000	2800000	6600000	28000000	10950000	9125000	7300000	7300000	5200000	4940000	6100000	5490000	4392000	2500000	2500000	3250000
Q9NZM1	21000000	31500000	21000000	21000000	31500000	21000000	1200000	1080000	5500000	1200000	1080000	5500000	2800000	2800000	2800000	1200000	1200000	1560000	1200000	1200000	1200000	1200000	15000000	14250000	9400000	11000000	15000000	2500000	45000000	15000000
B7Z4E3	7300000	10950000	7300000	7300000	10950000	7300000	9900000	11000000	10450000	5000000	960000	768000	2800000	2800000	2800000	2600000	2600000	2600000	2600000	2600000	2600000	2600000	32000000	30400000	17000000	59000000	42000000	2500000	2500000	3250000
B3KS31	13000000	19500000	13000000	13000000	19500000	13000000	10800000	12000000	11400000	2300000	2070000	1656000	2500000	2500000	2500000	2600000	2600000	2600000	2600000	2600000	2600000	2600000	17000000	16150000	22000000	19800000	15840000	2500000	2500000	3250000
Q8NBS9	1400000	3100000	4700000	1400000	3100000	4700000	19800000	22000000	20900000	5900000	11000000	5700000	948000	869000	790000	2700000	2600000	2000000	1000000	1000000	1000000	1000000	77000000	73150000	25000000	4200000	1300000	2500000	2500000	3250000
Q06210	7500000	11250000	7500000	7500000	11250000	7500000	5670000	6300000	5985000	8100000	7290000	5832000	3300000	3300000	3300000	1000000	2100000	2100000	1000000	2100000	2100000	2100000	10000000	8700000	3900000	3510000	2808000	2520000	2310000	2100000
P59998	6200000	9300000	6200000	6200000	9300000	6200000	16000000	14400000	11520000	16000000	14400000	11520000	2420000	2420000	2420000	2600000	2600000	2600000	2600000	2600000	2600000	2600000	11000000	9500000	4000000	3600000	2880000	2520000	2310000	2100000
E1NZA1	22000000	33000000	22000000	22000000	33000000	22000000	2900000	2610000	2088000	2900000	2610000	2088000	2310000	2310000	2310000	2200000	2200000	2200000	2200000	2200000	2200000	2200000	7800000	7410000	5290000	1900000	6200000	2520000	2310000	2100000
Q16719	9800000	14700000	9800000	9800000	14700000	9800000	4320000	4800000	4560000	3900000	3510000	2808000	2800000	2800000	2800000	2040000	1870000	1700000	50000	1275000	2500000	2500000	6800000	6460000	5300000	4770000	3816000	2520000	2310000	2100000
Q04695	7400000	11100000	7400000	7400000	11100000	7400000	3000000	2700000	5700000	3000000	2700000	5700000	4300000	5100000	2500000	4300000	5100000	2500000	1020000	850000	680000	680000	7400000	7030000	7200000	6480000	5184000	2520000	2310000	2100000
Q99832	13000000	19500000	13000000	13000000	19500000	13000000	6400000	5500000	11000000	6400000	5500000	11000000	3700000	3900000	2500000	3000000	2750000	2500000	920000	920000	920000	920000	44000000	41800000	37000000	33300000	570000	2520000	2310000	2100000
Q24JU4	11000000	16500000	11000000	11000000	16500000	11000000	4300000	4900000	3920000	4300000	4900000	3920000	7320000	6710000	6100000	1104000	1012000	920000	1100000	1100000	1320000	945000	17000000	16150000	8640000	8640000	8640000	2570000	2200000	2100000
E4W6B6	9300000	13950000	9300000	9300000	13950000	9300000	18000000	20000000	19000000	12000000	10800000	8640000	1560000	1430000	1300000	1560000	1430000	1300000	1000000	1000000	1000000	1000000	11000000	10450000	6800000	6120000	4896000	2600000	2600000	3380000
Q99877	2800000	4200000	2800000	2800000	4200000	2800000	10800000	12000000	11400000	190000000	190000000	190000000	2310000	2100000	1800000	2500000	2500000	2500000	2500000	2500000	2500000	2500000	9900000	9405000	21000000	18900000	420000	2600000	2600000	3380000
Q04446	7400000	11100000	7400000	7400000	11100000	7400000	3400000	3400000	2720000	3400000	3400000	2720000	2530000	2530000	2530000	2500000	2500000	2500000	2500000	2500000	2500000	2500000	10000000	9500000	18000000	18000000	18000000	2630000	2600000	1900000
P49773	6000000	9000000	6000000	6000000	9000000	6000000	14400000	16000000	15200000	15000000	13500000	10800000	2500000	2500000	2500000	2100000	2100000	2100000	2100000	2100000	2100000	2100000	8000000	7600000	1900000	5300000	5400000	2640000	2420000	2200000
Q5RKT7	1230000	760000	1700000	3000000	2600000	59000000	108000000	120000000	114000000	130000000	42000000	18000000	3360000	3080000	2800000	2800000	6600000	28000000	10950000	9125000	7300000	7300000	11000000	10450000	12000000	10000000	16000000	2640000	2420000	2200000
A0A024RB85	1500000	1500000	2250000	1500000	1500000	2250000	11700000	13000000	12350000	10000000	9000000	11000000	4200000	4200000	4200000	2500000	2500000	2500000	2500000	2500000	2500000	2500000	14000000	13300000	16000000	14400000	11520000	2640000	2420000	2200000
B5BUB5	740000	740000	1110000	740000	740000	1110000	7020000	7800000	7410000	9300000	8370000	1100000	6050000	3700000	6000000	6050000	3700000	6000000	2850000	2375000	1900000	2850000	79000000	75050000	49000000	44100000	1100000	2640000	2420000	2200000
Q96BS4	11000000	16500000	11000000	11000000	16500000	11000000	9900000	11000000	10450000	12000000	10800000	8640000	2160000	1980000	1800000	1000000	1000000	1000000	1000000	1000000	1000000	3750000	22000000	20900000	51000000	45900000	36720000	2640000	2420000	2200000
F8W1A4	7900000	11850000	7900000	7900000	11850000	7900000	4500000	5000000	4750000	372000	334800	310000	2640000	2420000	2200000	2640000	2420000	2200000	920000	920000	920000	920000	68000000	64600000	19000000	25000000	38000000	2680000	2700000	1900000
Q9NR45	17000000	25500000	17000000	17000000	25500000	17000000	8100000	9000000	8550000	160000000	3300000	2800000	2640000	2420000	2200000	5040000	4620000	4200000	990000	825000	660000	660000	7900000	7505000	21000000	18900000	15120000	2680000	2700000	1900000
A0A0S2Z4G4	1345000	590000	2100000	1345000	590000	2100000	9000000	10000000	9500000	16000000	14400000	11520000	2420000	2420000	2420000	2300000	2300000	2300000	2300000	2300000	2300000	2300000	20000000	19000000	6700000	3900000	14000000	2690000	3700000	1200000
Q6ICN0	7700000	4400000	11000000	7700000	4400000	11000000	9900000	11000000	10450000	340000000	306000000	6000000	2600000	2600000	2600000	2100000	2100000	2100000	2100000	2100000	2100000	2100000	130000000	123500000	67000000	96000000	110000000	2690000	3700000	1200000
O43242	11000000	16500000	11000000	11000000	16500000	11000000	2300000	5100000	5200000	2300000	5100000	5200000	744000	682000	620000	744000	682000	620000	870000	725000	580000	580000	4400000	4180000	3400000	7200000	5500000	2700000	2700000	3510000
Q05D43	5600000	8400000	5600000	5600000	8400000	5600000	12000000	10800000	8640000	12000000	10800000	8640000	1300000	1300000	1300000	2600000	2600000	2600000	2600000	2600000	2600000	2600000	10000000	9500000	3600000	3240000	4300000	2700000	2600000	2000000
P47897	2300000	3450000	2300000	2300000	3450000	2300000	2300000	2070000	1656000	2300000	2070000	1656000	2250000	2400000	1500000	2250000	2400000	1500000	990000	825000	660000	660000	8300000	7885000	6400000	11000000	4800000	2700000	2700000	3510000
Q08211	1400000	1400000	2100000	3000000	3000000	4500000	11700000	13000000	12350000	10000000	15000000	30000000	6870000	8700000	3600000	6870000	8700000	3600000	2400000	2000000	1600000	2400000	8900000	8455000	23700000	32000000	11000000	2700000	2600000	2000000
A0A024R6S1	7700000	11550000	7700000	7700000	11550000	7700000	1890000	2100000	1995000	79000000	1400000	1300000	2100000	2100000	2100000	2100000	2100000	2100000	2100000	2100000	2100000	2100000	130000000	123500000	150000000	8900000	3100000	2700000	3300000	1500000
Q59GX9	11000000	16500000	11000000	11000000	16500000	11000000	7200000	8000000	7600000	13000000	11700000	9360000	2420000	2600000	1600000	1200000	1200000	1200000	1200000	1200000	1200000	1200000	450000000	427500000	510000000	11000000	41000000	2700000	3300000	1500000
A0A024R3W7	260000	260000	390000	260000	260000	390000	9500000	8550000	6840000	9500000	8550000	6840000	3630000	3630000	3630000	2600000	2200000	2200000	2600000	2200000	2200000	2200000	11000000	8800000	1300000	1170000	936000	2760000	2530000	2300000
Q59GA1	16000000	24000000	16000000	16000000	24000000	16000000	9000000	8100000	6480000	9000000	8100000	6480000	3900000	3900000	3900000	2300000	2100000	2100000	2300000	2100000	2100000	2100000	10000000	8700000	6840000	6156000	5700000	2760000	2530000	2300000
A0A024R1A3	2100000	1300000	2900000	6500000	5600000	6300000	48600000	54000000	51300000	23000000	40000000	30000000	16700000	18000000	11000000	16700000	18000000	11000000	4500000	3750000	3000000	4500000	24000000	22800000	9800000	3500000	14000000	2760000	2530000	2300000
P61981	2100000	2400000	1800000	2100000	2400000	1800000	22500000	25000000	23750000	32000000	2300000	5100000	7860000	8300000	5300000	7860000	8300000	5300000	1400000	1400000	1680000	1400000	7100000	6745000	14000000	12600000	10080000	2760000	2530000	2300000
P29401	3050000	4800000	1300000	4200000	13000000	19000000	99000000	110000000	104500000	84000000	53000000	97000000	63500000	64000000	45000000	63500000	64000000	45000000	9300000	7750000	6200000	9300000	10000000	9500000	23000000	23000000	23000000	2760000	2530000	2300000
Q59ET3	1000000	1000000	1500000	1000000	1000000	1500000	9900000	11000000	10450000	8700000	5100000	5300000	10500000	14000000	5000000	2890000	4100000	1200000	2100000	1750000	1400000	3950000	12000000	11000000	20000000	20000000	20000000	2760000	2530000	2300000
Q13247	7900000	11850000	7900000	7900000	11850000	7900000	10800000	12000000	11400000	5400000	4860000	3888000	2860000	2860000	2860000	2500000	2500000	2500000	2500000	2500000	2500000	2500000	12000000	11400000	8640000	8640000	8640000	2760000	2530000	2300000
P23284	17000000	25500000	17000000	17000000	25500000	17000000	71100000	79000000	75050000	49000000	44100000	1100000	970000	3200000	19000000	970000	3200000	19000000	6550000	6100000	3500000	6550000	9900000	9405000	1100000	23000000	12000000	2770000	3300000	1600000
P50213	11000000	16500000	11000000	11000000	16500000	11000000	14400000	16000000	15200000	3000000	2700000	2160000	3200000	3200000	3200000	2600000	2600000	2600000	2600000	2600000	2600000	2600000	19000000	18050000	11000000	9900000	7920000	2770000	3300000	1600000
Q59EF6	14000000	21000000	14000000	14000000	21000000	14000000	5130000	5700000	5415000	3200000	2880000	3900000	2700000	2700000	2700000	2640000	2420000	2200000	945000	787500	630000	630000	7800000	7800000	1300000	1170000	936000	2800000	6600000	28000000
H0YN26	4100000	6150000	4100000	4100000	6150000	4100000	4500000	5000000	4750000	25000000	22500000	18000000	6720000	6160000	5600000	6720000	6160000	5600000	2850000	2375000	1900000	2850000	11000000	9900000	3200000	2880000	5100000	2800000	2800000	3640000
D6RAN4	7500000	11250000	7500000	7500000	11250000	7500000	16200000	18000000	17100000	15000000	13500000	1200000	2310000	2310000	2310000	1200000	1200000	1200000	1200000	1200000	1200000	1200000	8600000	8170000	4100000	6700000	6300000	2800000	2800000	3640000
A0A024QZN4	1400000	2100000	1400000	1400000	2100000	1400000	8460000	9400000	8930000	3900000	10000000	6700000	4300000	4300000	5590000	4300000	4300000	5590000	1095000	912500	730000	730000	8700000	8265000	4600000	4140000	6200000	2800000	6600000	28000000
Q99536	2200000	3300000	2200000				10000000	9000000	7200000	10000000	9000000	7200000	2200000	2200000	2860000	1200000	1000000	1000000	1200000	1000000	1000000	1000000	9800000	9310000	7800000	7020000	5616000	2800000	2800000	3640000
Q9UNN8	28050000	1100000	55000000	28050000	1100000	55000000	6300000	7000000	6650000	6900000	6210000	4968000	4500000	120000000	26000000	2600000	2600000	2600000	1020000	850000	680000	3900000	23000000	21850000	12000000	9200000	28000000	2800000	2800000	3640000
P60891	3110000	720000	5500000	3110000	720000	5500000	16200000	18000000	17100000	11000000	9900000	7920000	2400000	2400000	2400000	2500000	2500000	2500000	1650000	1375000	1100000	1650000	16000000	15200000	16000000	14400000	11520000	2800000	6600000	28000000
P11940	2300000	2300000	3450000	2300000	2300000	3450000	14400000	16000000	15200000	5900000	7700000	15000000	3410000	3410000	3410000	2300000	2300000	2300000	2300000	2300000	2300000	2300000	17000000	16150000	30000000	2100000	9900000	2800000	6600000	28000000
Q13509	550000	550000	825000	550000	550000	825000	9900000	11000000	10450000	1600000	1440000	1152000	2700000	2700000	2700000	4030000	4030000	4030000	4030000	4030000	4030000	4030000	59000000	56050000	34000000	190000	14000000	2800000	6600000	28000000
P34931	2250000	3100000	1400000	7300000	6500000	3900000	61200000	68000000	64600000	19000000	25000000	38000000	20850000	34000000	5500000	20850000	34000000	5500000	2100000	1400000	1400000	2100000	51000000	48450000	49000000	44100000	35280000	2800000	6600000	28000000
P34897	2750000	1400000	4100000	2750000	1400000	4100000	21600000	24000000	22800000	13000000	4100000	14000000	2880000	2640000	2400000	2880000	2640000	2400000	1980000	960000	1500000	1980000	90000000	85500000	160000000	3300000	2800000	2800000	2800000	3640000
P61204	21000000	31500000	21000000	21000000	31500000	21000000	25200000	28000000	26600000	4700000	4230000	3384000	6600000	6050000	5500000	6600000	6050000	5500000	1800000	1500000	1200000	1800000	11000000	10450000	9000000	9000000	9000000	2800000	6600000	28000000
P55210	14500000	17000000	12000000	51000000	18000000	40000000	2400000	2160000	1728000	2400000	2160000	1728000	2500000	2500000	2500000	2200000	2200000	2200000	2200000	2200000	2200000	2200000	24000000	22800000	8640000	8640000	8640000	2800000	2800000	3640000
Q9Y265	3200000	1700000	3600000	3200000	1700000	3600000	15300000	17000000	16150000	6200000	6500000	17000000	11610000	13000000	7300000	5040000	3500000	4700000	1000000	1000000	1000000	6300000	13000000	11000000	2300000	2070000	1656000	2880000	2640000	2400000
H3BNI9	2300000	3450000	2300000	2300000	3450000	2300000	4410000	4900000	4655000	120000000	18000000	6200000	948000	869000	790000	948000	869000	790000	1020000	850000	680000	680000	11000000	10450000	7800000	7020000	5616000	2880000	2640000	2400000
Q96KP4	1350000	700000	2000000	1350000	700000	2000000	8820000	9800000	9310000	3100000	2790000	5900000	2800000	6600000	28000000	1865000	2400000	950000	1170000	975000	780000	10950000	9500000	9025000	10000000	9000000	7200000	2880000	2640000	2400000
P38117	4200000	6300000	4200000	4200000	6300000	4200000	10000000	9000000	7200000	10000000	9000000	7200000	4200000	4200000	4200000	2500000	2500000	2500000	2500000	2500000	2500000	2500000	15000000	14250000	25000000	1200000	1200000	2880000	2640000	2400000
B9VP24	660000	660000	990000	660000	660000	990000	31000000	27900000	22320000	49000000	44100000	35280000	3200000	3200000	3200000	2300000	2300000	2300000	4030000	4030000	4030000	4030000	18000000	17100000	31000000	27900000	22320000	2880000	2640000	2400000
J3QR09	8900000	13350000	8900000	8900000	13350000	8900000	7110000	7900000	7505000	4900000	4410000	3528000	3000000	3000000	3000000	2600000	2600000	2600000	2600000	2600000	2600000	2600000	15000000	14250000	4500000	4050000	3300000	2890000	4100000	1200000
P51148	12000000	12000000	18000000	5000000	2800000	7200000	9900000	11000000	10450000	6800000	6120000	4896000	840000	770000	700000	840000	770000	700000	990000	825000	660000	660000	13000000	12350000	6900000	4500000	12000000	2890000	4100000	1200000
V9HW62	1800000	2700000	1800000	1800000	2700000	1800000	2430000	2700000	2565000	7300000	6570000	5256000	2690000	3700000	1200000	2500000	2500000	2500000	2500000	2500000	2500000	2500000	11000000	8900000	7300000	6570000	5256000	2890000	4100000	1200000
F6U211	1200000	1800000	2400000	1200000	1800000	2400000	4500000	5000000	4750000	79000000	71100000	56880000	9480000	8690000	7900000	9480000	8690000	7900000	8250000	6875000	5500000	8250000	5400000	5130000	2520000	2268000	2100000	2900000	4400000	1000000
Q9HC38	3000000	4500000	3000000	3000000	4500000	3000000	2610000	2900000	2755000	3100000	2790000	2232000	3200000	3200000	3200000	2600000	2200000	2200000	2600000	2600000	2600000	2600000	19000000	18050000	32000000	28800000	23040000	2900000	4400000	1000000
O75533	12000000	12000000	18000000	5000000	2800000	7200000	1300000	1170000	936000	1300000	1170000	936000	2240000	2800000	1200000	2240000	2800000	1200000	945000	787500	630000	630000	29000000	27550000	19000000	17000000	38000000	2920000	2900000	2100000
H3BSC1	8300000	12450000	8300000	8300000	12450000	8300000	240000	240000	192000	240000	240000	192000	9720000	8910000	8100000	9720000	8910000	8100000	705000	587500	470000	90000000	8600000	8170000	4500000	13000000	13000000	2950000	2400000	2500000
Q9Y3E8	3000000	4500000	3000000	3000000	4500000	3000000	2610000	2900000	2755000	3100000	2790000	2232000	3140000	3200000	2200000	2200000	2200000	2200000	2200000	2200000	2200000	2200000	33000000	31350000	22000000	23000000	24000000	2950000	2400000	2500000
Q15084	725000	350000	1100000	2800000	2800000	3900000	41400000	46000000	43700000	46000000	3200000	7700000	14220000	22000000	4600000	14350000	9100000	14000000	9150000	1900000	8200000	5250000	32000000	30400000	2880000	2592000	2400000	3000000	2750000	2500000
P49419	11000000	16500000	11000000	11000000	16500000	11000000	4320000	4800000	4560000	110000000	11000000	10000000	4730000	4700000	3400000	4730000	4700000	3400000	920000	920000	920000	920000	11000000	10450000	4100000	9300000	13000000	3000000	2750000	2500000
Q5R210	3350000	5000000	1700000	5000000	4400000	19000000	73800000	82000000	77900000	27000000	21000000	49000000	6600000	6600000	6600000	46400000	55000000	27000000	1920000	840000	1500000	1500000	23000000	21850000	9000000	5700000	7700000	3000000	3000000	3900000
A0A024RB41	7900000	11850000	7900000	7900000	11850000	7900000	11700000	13000000	12350000	3400000	3060000	2448000	3300000	3300000	3300000	2600000	2600000	2600000	2600000	2600000	2600000	2600000	37000000	35150000	20000000	12000000	23000000	3000000	3000000	3900000
Q93079	2800000	4200000	2800000	2800000	4200000	2800000	10800000	12000000	11400000	160000000	160000000	160000000	7630000	7700000	5400000	2500000	3900000	2500000	2500000	3900000	2500000	2500000	28000000	26600000	24000000	21600000	17280000	3000000	3000000	3900000
B4E0E1	14000000	21000000	14000000	14000000	21000000	14000000	6030000	6700000	6365000	4100000	3690000	5100000	3360000	3080000	2800000	3360000	3080000	2800000	920000	920000	920000	920000	77000000	73150000	25000000	4200000	1300000	3000000	3000000	3900000
A3R0T8	14000000	21000000	14000000	14000000	21000000	14000000	33300000	37000000	35150000	31000000	27900000	22320000	4900000	4900000	4900000	2200000	1200000		2200000	1200000	29000000	29000000	14000000	12000000	900000	3000000	11000000	3100000	3100000	4030000
Q6NXR8	12000000	18000000	12000000	12000000	18000000	12000000	11700000	13000000	12350000	18000000	16200000	12960000	2520000	2310000	2100000	2300000	2300000	2300000	2300000	2300000	2300000	2300000	13000000	12350000	13000000	11700000	860000	3100000	3100000	4030000
Q59G75	2400000	3700000	2600000	2400000	3700000	2600000	9900000	11000000	10450000	4100000	9300000	13000000	2200000	2200000	2200000	5850000	6100000	4000000	705000	587500	470000	23000000	3200000	3040000	3800000	5000000	4800000	3110000	3000000	2300000
A0A024R2Q4	3800000	5700000	3800000	3800000	5700000	3800000	1620000	1800000	1710000	8200000	7380000	5904000	1128000	1034000	940000	1128000	1034000	940000	1170000	975000	780000	780000	12000000	11400000	17000000	12000000	24000000	3110000	3000000	2300000
Q13885	2200000	1100000	3300000	2200000	1100000	3300000	28800000	32000000	30400000	2880000	2592000	2400000	780000	715000	650000	780000	715000	650000	920000	920000	920000	920000	7200000	6840000	2600000	2340000	4000000	3120000	2860000	2600000
Q9BR63	600000	600000	900000	600000	600000	900000	6480000	7200000	6840000	2600000	2340000	4000000	744000	682000	620000	1200000	1200000	1200000	1200000	1200000	1200000	1200000	13000000	12350000	8880000	7992000	7400000	3120000	2860000	2600000
A4D2P2	5600000	8400000	5600000	5600000	8400000	5600000	8190000	9100000	8645000	9100000	8190000	6552000	3900000	3900000	3900000	2600000	2600000	2600000	2600000	2600000	2600000	2600000	35000000	33250000	11000000	9900000	7920000	3120000	3300000	2100000
P49411	5550000	1900000	9200000	5550000	1900000	9200000	13500000	15000000	14250000	4500000	4050000	3300000	576000	528000	480000	576000	528000	480000	50000	1275000	2500000	2500000	19000000	18050000	17000000	15300000	12240000	3120000	2860000	2600000
Q6PCE3	7900000	11850000	7900000	7900000	11850000	7900000	3690000	4100000	3895000	6360000	5724000	5300000	12000000	43000000	31000000	2350000	2600000	1500000	1095000	912500	730000	50000	54000000	51300000	22000000	19800000	1400000	3120000	3300000	2100000
P09382	14500000	17000000	12000000	51000000	18000000	40000000	12600000	14000000	13300000	23000000	20700000	16560000	2400000	2200000	2000000	2400000	2200000	2000000	1170000	975000	780000	780000	75000000	71250000	65000000	20000000	25000000	3120000	2860000	2600000
E9PCR7	7400000	11100000	7400000	7400000	11100000	7400000	3330000	3700000	3515000	1100000	4900000	3920000	2860000	2860000	2860000	2500000	2500000	2500000	2500000	2500000	2500000	2500000	110000000	104500000	84000000	53000000	97000000	3120000	2860000	2600000
A0A087X1Z3	2600000	1700000	3500000	2600000	1700000	3500000	5220000	5800000	5510000	9300000	8370000	6696000	684000	627000	570000	684000	627000	570000	705000	587500	470000	23000000	14000000	12000000	4400000	3960000	4300000	3140000	3200000	2200000
Q6IAX2	3700000	5550000	3700000	3700000	5550000	3700000	66000000	3800000	2900000	11000000	190000	14000000	2200000	2200000	2200000	1200000	1200000	1200000	1000000	1000000	1000000	1000000	14000000	13300000	9300000	9900000	12000000	3140000	3200000	2200000
P29692	2090000	280000	3900000	2090000	280000	3900000	6100000	5490000	1300000	6100000	5490000	1300000	4900000	4900000	4900000	2600000	2600000	2600000	2600000	2600000	2600000	2600000	3100000	2945000	1300000	5600000	4400000	3200000	3200000	4160000
P23368	450000	450000	675000	450000	450000	675000	31000000	27900000	22320000	27000000	38000000	30000000	2600000	2600000	3380000	2600000	2600000	3380000	920000	920000	920000	920000	15000000	14250000	25000000	1200000	1200000	3200000	3200000	4160000
P51665	13000000	19500000	13000000	13000000	19500000	13000000	4600000	4140000	3312000	4600000	4140000	3312000	3000000	3000000	3000000	2100000	2600000	2600000	2100000	2600000	2600000	2600000	37000000	35150000	28000000	25200000	910000	3200000	3200000	4160000
Q53HU0	920000	920000	1380000	920000	920000	1380000	3600000	4000000	3800000	8700000	7830000	5300000	6100000	6100000	6100000	1320000	1210000	1100000	920000	920000	920000	920000	24000000	22800000	9800000	3500000	14000000	3240000	2970000	2700000
Q53HS0	2300000	3450000	2300000	2300000	3450000	2300000	2300000	2070000	1656000	2300000	2070000	1656000	2600000	2600000	2600000	2250000	2400000	1500000	1000000	1000000	1000000	1000000	140000000	133000000	110000000	11000000	10000000	3250000	3700000	2000000
B4DUC8	14000000	21000000	14000000	14000000	21000000	14000000	79000000	1400000	1300000	49000000	44100000	35280000	850000	850000	1105000	850000	850000	1105000	1000000	1000000	1000000	1000000	9400000	8930000	9000000	8100000	510000	3280000	3200000	2400000
Q8WUM4	9800000	14700000	9800000	9800000	14700000	9800000	1300000	1170000	936000	1300000	1170000	936000	4240000	1200000	5200000	2500000	2500000	2500000	2500000	2500000	2500000	5550000	32000000	30400000	17000000	59000000	42000000	3280000	3200000	2400000
Q9H2U2	14500000	17000000	12000000	51000000	18000000	40000000	3150000	3500000	3325000	88000000	79200000	2000000	7220000	8700000	4100000	2600000	2200000	2200000	2600000	2200000	2200000	1500000	9500000	8300000	2300000	2070000	1656000	3300000	3300000	4290000
O95861	13000000	19500000	13000000	13000000	19500000	13000000	46000000	3200000	7700000	65000000	58500000	46800000	2640000	2420000	2200000	2640000	2420000	2200000	930000	775000	620000	620000	28000000	26600000	4700000	4230000	3384000	3300000	3300000	4290000
F5H2F4	1355000	710000	2000000	1355000	710000	2000000	11700000	13000000	12350000	11000000	11000000	10000000	2520000	2310000	2100000	2520000	2310000	2100000	735000	612500	490000	490000	13000000	12350000	8880000	7992000	7400000	3300000	3300000	4290000
P13489	1500000	1500000	2250000	1500000	1500000	2250000	6930000	7700000	7315000	3400000	3060000	11000000	5400000	4950000	4500000	5400000	4950000	4500000	1095000	912500	730000	730000	8000000	8000000	4600000	9300000	7000000	3330000	2600000	2900000
Q15717	9100000	13650000	9100000	9100000	13650000	9100000	22000000	19800000	11000000	30000000	27000000	38000000	46400000	55000000	27000000	1800000	1650000	1500000	1170000	975000	780000	1920000	6400000	6080000	7700000	6930000	5544000	3330000	2600000	2900000
P41250	1500000	2250000	1500000	3150000	1900000	4400000	13500000	15000000	14250000	9400000	11000000	15000000	6090000	9800000	1700000	6090000	9800000	1700000	3300000	2750000	2200000	3300000	12000000	10000000	28800000	25920000	24000000	3330000	2600000	2900000
Q9UMS4	22000000	33000000	22000000	22000000	33000000	22000000	5600000	5040000	4032000	5600000	5040000	4032000	440000	18000000	10000000	1600000	1600000	2080000	1000000	1000000	1000000	4500000	4500000	4275000	3300000	2970000	2376000	3360000	2100000	3300000
A3R0T7	14000000	21000000	14000000	14000000	21000000	14000000	33300000	37000000	35150000	31000000	27900000	22320000	3000000	3000000	3000000	2200000	1200000	1200000	2200000	1200000	1200000	1200000	76000000	72200000	13000000	18000000	45000000	3360000	3080000	2800000
H0YJG7	7900000	11850000	7900000	7900000	11850000	7900000	44100000	49000000	46550000	4700000	4230000	3384000	3960000	3630000	3300000	3960000	3630000	3300000	4500000	3750000	3000000	4500000	85000000	80750000	45000000	14000000	39000000	3360000	2100000	3300000
Q6NWZ1	7900000	11850000	7900000	7900000	11850000	7900000	2880000	3200000	3040000	4400000	3960000	10000000	1320000	1210000	1100000	2500000	2500000	2500000	2500000	2500000	2500000	2500000	50000000	47500000	89000000	6900000	4800000	3360000	3080000	2800000
Q6PKA6	2150000	2300000	2000000	12000000	5800000	11000000	153000000	170000000	161500000	45000000	34000000	110000000	3000000	3000000	3000000	42700000	63000000	16000000	3900000	3250000	2600000	2100000	10000000	8600000	1200000	1080000	864000	3400000	3400000	4420000
Q05CW6	7500000	11250000	7500000	7500000	11250000	7500000	4600000	9300000	7000000	4600000	9300000	7000000	5500000	5500000	7150000	5500000	5500000	7150000	1170000	975000	780000	780000	8200000	8200000	2900000	2610000	2088000	3400000	3400000	4420000
A6NLN1	2400000	2400000	3600000	6050000	5600000	6500000	39600000	44000000	41800000	16000000	3100000	2300000	10500000	14000000	5000000	10500000	14000000	5000000	3950000	1100000	3400000	3950000	4100000	3895000	5100000	4590000	360000	3400000	3400000	4420000
R4GMR5	31500000	31500000	31500000	31500000	31500000	31500000	6660000	7400000	7030000	6200000	5580000	4464000	1520000	520000	1800000	996000	913000	830000	1065000	887500	710000	710000	16000000	15200000	3000000	2700000	2160000	3480000	3190000	2900000
A0A024RAH8	7900000	11850000	7900000	7900000	11850000	7900000	2000000	1800000	1440000	2000000	1800000	1440000	912000	836000	760000	912000	836000	760000	1000000	1000000	1000000	1000000	7400000	7030000	4200000	3780000	10000000	3480000	4300000	1900000
Q5M7Z9	470000	470000	705000	470000	470000	705000	7740000	8600000	8170000	4100000	6700000	6300000	4300000	4300000	4300000	4520000	5400000	2600000	1200000	1200000	1200000	1200000	8000000	7600000	9700000	260000	208000	3480000	4300000	1900000
J3KNE3	8600000	12900000	8600000	8600000	12900000	8600000	5670000	6300000	5985000	22000000	19800000	15840000	6360000	5830000	5300000	6360000	5830000	5300000	920000	920000	920000	920000	23000000	21850000	12000000	9200000	28000000	3480000	3190000	2900000
Q13310	520000	520000	780000	520000	520000	780000	1700000	1530000	1224000	1700000	1530000	1224000	2400000	2200000	2000000	2400000	2200000	2000000	1100000	1100000	1320000	1320000	12000000	11400000	14000000	14000000	14000000	3480000	3190000	2900000
P28070	750000	750000	1125000	10000000	15000000	10000000	8550000	9500000	9025000	10000000	9000000	7200000	11040000	10120000	9200000	11040000	10120000	9200000	735000	612500	490000	490000	24000000	22800000	31000000	27900000	1400000	3500000	3500000	4550000
P30050	26000000	39000000	26000000	26000000	39000000	26000000	36000000	40000000	38000000	51000000	45900000	36720000	4900000	4900000	4900000	1000000	2100000	1000000	1290000	1075000	860000	1290000	9000000	8000000	1300000	1170000	936000	3540000	640000	4600000
Q1KLZ0	6200000	4800000	7600000	58000000	130000000	22000000	720000000	800000000	760000000	380000000	6200000	600000000	4320000	3960000	3600000	8200000	260000000	34000000	16000000	12000000	10000000	2200000	11000000	8700000	1200000	1080000	5500000	3600000	3200000	17000000
Q8N163	9100000	13650000	9100000	9100000	13650000	9100000	5040000	5600000	5320000	130000000	42000000	18000000	2860000	2860000	2860000	1680000	1540000	1400000	1095000	912500	730000	730000	3100000	2945000	1300000	5600000	4400000	3600000	3300000	3000000
B3KM80	1700000	1700000	2550000	1900000	6400000	19000000	69300000	77000000	73150000	41000000	24000000	13000000	11250000	5700000	12000000	11250000	5700000	12000000	7650000	6375000	5100000	7650000	14000000	13300000	4800000	4320000	6500000	3600000	3300000	3000000
P22626	6500000	2700000	12000000	6500000	2700000	12000000	69300000	77000000	73150000	25000000	4200000	1300000	8400000	7700000	7000000	8400000	7700000	7000000	7800000	6500000	5200000	7800000	13000000	12000000	12000000	10800000	1500000	3600000	3200000	17000000
P26641	1465000	930000	2000000	1100000	660000	10000000	36900000	41000000	38950000	45000000	40500000	4800000	22200000	29000000	11000000	22200000	29000000	11000000	2980000	960000	2500000	2980000	800000000	760000000	380000000	6200000	600000000	3600000	3300000	3000000
B5BU25	5200000	5200000	7800000				6750000	7500000	7125000	19000000	17100000	2200000	2160000	1980000	1800000	2160000	1980000	1800000	870000	725000	580000	580000	5400000	5130000	7900000	7110000	5688000	3690000	2200000	3700000
Q96BA7	3400000	8900000	11000000	3400000	8900000	11000000	43200000	48000000	45600000	27000000	4100000	6300000	3000000	3000000	3000000	8700000	2000000	11000000	8700000	7250000	5800000	5800000	48000000	45600000	22000000	19800000	11000000	3690000	2200000	3700000
A0A024R231	2000000	2000000	3000000	2400000	3500000	1700000	43200000	48000000	45600000	24000000	42000000	34000000	14220000	22000000	4600000	14220000	22000000	4600000	5250000	4375000	3500000	5250000	4800000	4560000	3300000	3700000	4600000	3700000	3900000	2500000
Q59FI4	16000000	24000000	16000000	16000000	24000000	16000000	2200000	1980000	1200000	2200000	1980000	1200000	2600000	2600000	2600000	3200000	3200000	4160000	1200000	1200000	1440000	1440000	9400000	8200000	12000000	10800000	8640000	3700000	3900000	2500000
A0A024R4Q8	7400000	11100000	7400000	7400000	11100000	7400000	3060000	3400000	3230000	16000000	14400000	11520000	2310000	2310000	2310000	1200000	1200000	1200000	1200000	1200000	1200000	1200000	7500000	7125000	8900000	8900000	7120000	3720000	3410000	3100000
Q59GE4	1200000	1800000	2400000	1200000	1800000	2400000	4500000	5000000	4750000	79000000	71100000	56880000	2970000	2970000	2970000	9480000	8690000	7900000	8250000	6875000	5500000	5500000	400000000	380000000	290000000	120000000	62000000	3720000	3410000	3100000
Q53Z07	7500000	11250000	7500000	7500000	11250000	7500000	16200000	18000000	17100000	15000000	13500000	1200000	1200000	1200000	1560000	2600000	2600000	2600000	2600000	2600000	2600000	2600000	7600000	7220000	4500000	4050000	3240000	3740000	4400000	2200000
P13667	2500000	1400000	3600000	2500000	1400000	3600000	24300000	27000000	25650000	18000000	24000000	31000000	12520000	13000000	8600000	12520000	13000000	8600000	920000	920000	920000	920000	170000000	161500000	120000000	18000000	6200000	3820000	6100000	1100000
B4DHQ3	1300000	1300000	1950000	1300000	1300000	1950000	7200000	8000000	7600000	6800000	17000000	8900000	3120000	2860000	2600000	3120000	2860000	2600000	1065000	887500	710000	710000	8000000	8000000	740000	4800000	3840000	3840000	3520000	3200000
P68363	7700000	4400000	11000000	7700000	4400000	11000000	53100000	59000000	56050000	11000000	190000	14000000	3330000	2600000	2900000	3330000	2600000	2900000	4500000	3750000	3000000	4500000	12000000	11000000	2500000	3500000	2800000	3840000	3520000	3200000
A0A024R895	7700000	4400000	11000000	7700000	4400000	11000000	11700000	13000000	12350000	12000000	10800000	8640000	7320000	6710000	6100000	7320000	6710000	6100000	945000	787500	630000	945000	5300000	5035000	9710000	7100000	8800000	3840000	3520000	3200000
Q8TB01	9100000	13650000	9100000	9100000	13650000	9100000	2880000	3200000	3040000	4400000	3960000	10000000	9720000	8910000	8100000	2500000	2500000	2500000	2500000	2500000	2500000	2500000	79000000	75050000	49000000	44100000	1100000	3840000	3520000	3200000
Q5JR94	560000	560000	840000	560000	560000	840000	31000000	27900000	22320000	49000000	44100000	35280000	7220000	8700000	4100000	2600000	2600000	2600000	2600000	2600000	2600000	1500000	600000000	570000000	290000000	440000000	410000000	3840000	3520000	3200000
A6NJA2	11000000	16500000	11000000	11000000	16500000	11000000	5400000	6000000	5700000	2100000	1890000	4100000	2200000	2200000	2200000	2500000	2500000	2500000	1065000	887500	710000	710000	25000000	23750000	5040000	4536000	4200000	3900000	3900000	5070000
V9HW31	6200000	3800000	8600000	6200000	3800000	8600000	26100000	29000000	27550000	22000000	18000000	27000000	11520000	11000000	8600000	3240000	2970000	2700000	495000	412500	330000	3050000	11000000	10450000	6800000	6120000	4896000	3900000	3900000	5070000
Q12906	680000	680000	1020000	680000	680000	1020000	10800000	12000000	11400000	6400000	7400000	6300000	1320000	1210000	1100000	1320000	1210000	1100000	920000	920000	920000	920000	8400000	8400000	10000000	9000000	7200000	3900000	3900000	5070000
J3QQX2	7000000	10500000	7000000	7000000	10500000	7000000	9900000	11000000	10450000	13000000	11700000	1700000	2160000	1980000	1800000	2160000	1980000	1800000	3750000	3125000	2500000	3750000	33000000	31350000	22000000	23000000	24000000	3900000	3900000	5070000
Q6PJY1	7900000	11850000	7900000	7900000	11850000	7900000	17000000	15300000	12240000	17000000	15300000	12240000	3700000	3700000	3700000	2500000	2500000	2500000	2500000	2500000	2500000	2500000	37000000	35150000	31000000	27900000	22320000	3900000	3900000	5070000
Q5U077	3900000	3100000	32000000	3900000	3100000	32000000	108000000	120000000	114000000	61000000	12000000	4000000	2600000	2600000	2600000	8220000	3000000	9600000	2800000	1400000	2100000	2100000	6700000	6365000	4100000	3690000	5100000	3950000	4400000	2500000
A0A024RC87	1500000	1500000	2250000	1500000	1500000	2250000	6930000	7700000	7315000	3400000	3060000	11000000	5400000	4950000	4500000	5400000	4950000	4500000	1065000	887500	710000	710000	2300000	2185000	6696000	6696000	6696000	3950000	4400000	2500000
P17655	7500000	11250000	7500000	7500000	11250000	7500000	5130000	5700000	5415000	3200000	2880000	3900000	2640000	2420000	2200000	2640000	2420000	2200000	920000	920000	920000	920000	5500000	5225000	4100000	3690000	6300000	3960000	3630000	3300000
P50990	920000	920000	1380000	920000	920000	1380000	3600000	4000000	3800000	8700000	7830000	5300000	1320000	1210000	1100000	1320000	1210000	1100000	920000	920000	920000	920000	8000000	7600000	13000000	11700000	9360000	3960000	3630000	3300000
Q9Y6E3	25500000	25500000	25500000	25500000	25500000	25500000	4230000	4700000	4465000	4100000	12000000	4700000	2160000	1980000	1800000	4090000	3000000	3700000	920000	920000	920000	920000	16000000	15200000	15000000	13500000	10800000	3960000	3630000	3300000
P54727	14000000	21000000	14000000	14000000	21000000	14000000	6570000	7300000	6935000	130000000	42000000	18000000	3200000	3200000	3200000	4030000	2300000	2300000	920000	920000	920000	920000	37000000	35150000	28000000	25200000	910000	3960000	3630000	3300000
J3KN67	590000	590000	885000	590000	590000	885000	9000000	10000000	9500000	6800000	6120000	4896000	3080000	3080000	3080000	2100000	2500000	2500000	1000000	1000000	1000000	1000000	25000000	23750000	30000000	7900000	1800000	3960000	3630000	3300000
P14866	3600000	5400000	3600000	3600000	5400000	3600000	10800000	12000000	11400000	20000000	18000000	14400000	3840000	3520000	3200000	3840000	3520000	3200000	1200000	1200000	1200000	1200000	8800000	7900000	28000000	25200000	20160000	3980000	3200000	3400000
P02765	14000000	21000000	14000000	14000000	21000000	14000000	4770000	5300000	5035000	9710000	7100000	8800000	860000	860000	1118000	860000	860000	1118000	1000000	1000000	1000000	1000000	25000000	23750000	20000000	6500000	5200000	3990000	4200000	2700000
P30084	2700000	2700000	4050000	2700000	2700000	4050000	8910000	9900000	9405000	21000000	18900000	420000	5280000	4840000	4400000	5280000	4840000	4400000	1290000	1075000	860000	1290000	8900000	8000000	9300000	1100000	880000	4000000	4000000	5200000
Q05639	6300000	6300000	9450000	2600000	2600000	3900000	17100000	19000000	18050000	18000000	10000000	20000000	27580000	49000000	4400000	27580000	49000000	4400000	1000000	1000000	1000000	1000000	8700000	7800000	1300000	1170000	936000	4030000	4000000	2900000
P43686	9700000	14550000	9700000	9700000	14550000	9700000	7110000	7900000	7505000	370000	6100000	4880000	2600000	2600000	2600000	2600000	2600000	2600000	2600000	2600000	2600000	2600000	5700000	5415000	3200000	2880000	3900000	4090000	3000000	3700000
Q53HB3	1300000	1300000	1950000	1300000	1300000	1950000	6750000	7500000	7125000	3000000	10000000	7700000	3960000	3630000	3300000	4400000	5300000	2500000	1170000	975000	780000	780000	8700000	8265000	4600000	4140000	6200000	4090000	3000000	3700000
Q53FT8	330000	330000	495000	3600000	5400000	3600000	8460000	9400000	8930000	9000000	8100000	510000	6100000	6100000	7930000	2040000	1870000	1700000	495000	412500	330000	7400000	24000000	22800000	10000000	14000000	18000000	4090000	3000000	3700000
P78527	28050000	1100000	55000000	28050000	1100000	55000000	13500000	15000000	14250000	2300000	6700000	6200000	3820000	6100000	1100000	3820000	6100000	1100000	1170000	975000	780000	780000	6500000	6175000	3700000	4100000	7000000	4200000	4200000	5460000
P00505	1400000	2100000	1400000	3100000	3800000	5700000	29700000	33000000	31350000	24000000	49000000	24000000	630000	9900000	14000000	630000	9900000	14000000	495000	412500	330000	8700000	25000000	23750000	32000000	2300000	5100000	4200000	4200000	5460000
Q6FGH9	31000000	46500000	31000000	31000000	46500000	31000000	14000000	12600000	10080000	14000000	12600000	10080000	2500000	2500000	2500000	1200000	1200000	1200000	1200000	1200000	1200000	1200000	3300000	3135000	7200000	6480000	6000000	4210000	5200000	2300000
A0A024RDS1	1300000	1300000	1950000	1300000	1300000	1950000	4400000	3960000	6000000	4400000	3960000	6000000	6100000	6100000	7930000	6100000	6100000	7930000	870000	725000	580000	580000	11000000	10450000	12000000	10000000	16000000	4210000	5200000	2300000
A8K644	11000000	16500000	11000000	11000000	16500000	11000000	10800000	12000000	11400000	5400000	4860000	3888000	3300000	3300000	3300000	2200000	1200000	1200000	2600000	2600000	2600000	2600000	9900000	9405000	3900000	3510000	11000000	4300000	4300000	5590000
Q71U36	7700000	4400000	11000000	7700000	4400000	11000000	53100000	59000000	56050000	11000000	190000	14000000	2200000	2200000	2200000	2630000	2600000	1900000	4500000	3750000	3000000	3000000	14000000	13300000	4800000	4320000	6500000	4300000	4300000	5590000
P15121	6800000	10200000	6800000	6800000	10200000	6800000	14400000	16000000	15200000	15000000	13500000	10800000	45000000	45000000	45000000	1020000	850000	680000	1020000	850000	680000	680000	7900000	7900000	5520000	4968000	4600000	4300000	5100000	2500000
O76021	13000000	19500000	13000000	13000000	19500000	13000000	7560000	8400000	7980000	4100000	3690000	400000	2260000	1300000	2300000	2260000	1300000	2300000	2400000	2000000	1600000	2400000	25000000	23750000	13000000	530000	424000	4300000	4300000	5590000
B5MCX3	5300000	7950000	5300000	5300000	7950000	5300000	7020000	7800000	7410000	150000000	135000000	2000000	3720000	3410000	3100000	3720000	3410000	3100000	1100000	1100000	1320000	1320000	88000000	83600000	24000000	52000000	56000000	4320000	3960000	3600000
Q96DG6	11000000	16500000	11000000	11000000	16500000	11000000	8010000	8900000	8455000	23700000	32000000	11000000	2800000	6600000	28000000	2760000	2530000	2300000	1200000	1200000	1200000	10950000	41000000	38950000	45000000	40500000	4800000	4320000	3960000	3600000
Q14914	660000	990000	660000	8600000	12900000	8600000	19800000	22000000	20900000	18000000	16200000	1200000	2700000	2600000	2000000	8280000	7590000	6900000	3900000	3250000	2600000	2600000	3400000	3230000	4000000	3600000	2880000	4330000	6000000	1900000
P38646	5100000	9900000	20000000	5100000	9900000	20000000	76500000	85000000	80750000	45000000	14000000	39000000	27200000	39000000	11000000	27200000	39000000	11000000	2210000	820000	1800000	2210000	6700000	6365000	4800000	4320000	4800000	4330000	6000000	1900000
P46781	1200000	1800000	1200000	17000000	25500000	17000000	22500000	25000000	23750000	30000000	7900000	1800000	8280000	7590000	6900000	8280000	7590000	6900000	1520000	1300000	870000	1520000	9700000	8400000	3400000	3400000	2720000	4400000	5300000	2500000
A0A0S2Z4I4	1345000	590000	2100000	1345000	590000	2100000	9000000	10000000	9500000	16000000	14400000	11520000	2420000	2420000	2420000	2300000	2300000	2300000	2300000	2300000	2300000	2300000	11000000	8800000	3800000	3300000	5000000	4500000	4500000	5850000
Q6LBS1	7900000	11850000	7900000	7900000	11850000	7900000	13500000	15000000	14250000	25000000	1200000	1200000	3220000	4900000	1100000	6600000	6050000	5500000	1000000	1000000	1000000	1000000	12000000	11400000	20000000	18000000	14400000	4500000	4500000	5850000
A0A024RDY0	8300000	12450000	8300000	8300000	12450000	8300000	12600000	14000000	13300000	3870000	2000000	4100000	6540000	9300000	2700000	6540000	9300000	2700000	990000	825000	660000	660000	79000000	75050000	54000000	27000000	70000000	4500000	120000000	26000000
Q6FHP5	3700000	5550000	3700000	3700000	5550000	3700000	14400000	16000000	15200000	16000000	14400000	11520000	2420000	2420000	2420000	1345000	450000	1600000	1065000	887500	710000	710000	7900000	7900000	8640000	8640000	8640000	4500000	120000000	26000000
P46108	9800000	14700000	9800000	9800000	14700000	9800000	4400000	3960000	3168000	4400000	3960000	3168000	2900000	2900000	2900000	920000	4030000	4030000	920000	4030000	4030000	4030000	5500000	5225000	4100000	3690000	6300000	4520000	5400000	2600000
Q9BV28	550000	550000	825000	550000	550000	825000	9900000	11000000	10450000	1600000	1440000	1152000	41400000	59000000	17000000	2600000	2600000	2600000	2600000	2600000	2600000	1695000	15000000	14250000	11000000	9900000	20000000	4520000	5400000	2600000
P60866	6100000	9150000	6100000	6100000	9150000	6100000	10800000	12000000	11400000	290000000	290000000	290000000	3300000	3300000	3300000	3900000	3900000	3900000	3900000	3900000	3900000	3900000	12000000	10000000	14000000	12600000	10080000	4520000	5400000	2600000
E9PP73	7700000	4400000	11000000	7700000	4400000	11000000	7020000	7800000	7410000	5990000	2600000	6700000	3220000	4900000	1100000	3220000	4900000	1100000	1200000	1200000	1200000	1200000	9900000	9405000	21000000	18900000	420000	4520000	5400000	2600000
P62937	1300000	1300000	1950000	7200000	3900000	12000000	198000000	220000000	209000000	340000000	306000000	6000000	22200000	15000000	21000000	22200000	15000000	21000000	30150000	8300000	26000000	30150000	5000000	4750000	25000000	22500000	18000000	4540000	6700000	1700000
Q6NVW9	7900000	11850000	7900000	7900000	11850000	7900000	2520000	2800000	2660000	85000000	2700000	2200000	1320000	1210000	1100000	4560000	4180000	3800000	495000	412500	330000	8600000	13000000	12000000	4400000	12000000	8600000	4560000	4180000	3800000
A0A0S2Z3K9	9800000	14700000	9800000	9800000	14700000	9800000	4400000	3960000	3168000	4400000	3960000	3168000	4400000	4400000	4400000	3900000	920000	920000	3900000	920000	920000	920000	16000000	15200000	5900000	7700000	15000000	4560000	4180000	3800000
Q6IBR2	7700000	4400000	11000000	7700000	4400000	11000000	5490000	6100000	5795000	3900000	3510000	2808000	1680000	1540000	1400000	2600000	2600000	2600000	2600000	2600000	2600000	2600000	7100000	6745000	8300000	7470000	5976000	4560000	4180000	3800000
P68366	3100000	3100000	4650000	3100000	3100000	4650000	5200000	4680000	3744000	5200000	4680000	3744000	3000000	3000000	3000000	2600000	2600000	2600000	2600000	2600000	2600000	2600000	5800000	5510000	9300000	8370000	6696000	4560000	4180000	3800000
A0PJ87	11000000	16500000	11000000	11000000	16500000	11000000	7560000	8400000	7980000	4100000	3690000	400000	2260000	1300000	2300000	2260000	1300000	2300000	2400000	2000000	1600000	2400000	89000000	84550000	35000000	79000000	31000000	4560000	4180000	3800000
Q14498	8300000	8300000	12450000	8300000	8300000	12450000	6500000	5850000	4680000	6500000	5850000	4680000	3300000	3300000	3300000	1200000	1200000	1200000	2200000	2200000	2200000	705000	7400000	7030000	2200000	9300000	4900000	4600000	4600000	5980000
A0A024R454	3350000	5000000	1700000	5000000	4400000	19000000	73800000	82000000	77900000	27000000	21000000	49000000	46400000	55000000	27000000	46400000	55000000	27000000	1920000	840000	1500000	1920000	9900000	8600000	1300000	1170000	936000	4620000	6300000	2100000
Q59GB4	2350000	1100000	3600000	2350000	1100000	3600000	11700000	13000000	12350000	5300000	4770000	7700000	2860000	2860000	2860000	1000000	2100000	2100000	1000000	2100000	2100000	2100000	5300000	5035000	9710000	7100000	8800000	4620000	6300000	2100000
P20073	7700000	4400000	11000000	7700000	4400000	11000000	7110000	7900000	7505000	12050000	15000000	6500000	3200000	3200000	3200000	3900000	3900000	3900000	2500000	2500000	2500000	2500000	32000000	30400000	2880000	2592000	2400000	4680000	4290000	3900000
O15067	2200000	3300000	2200000	2200000	3300000	2200000	7920000	8800000	8360000	4300000	3870000	6500000	3110000	3000000	2300000	3110000	3000000	2300000	1000000	1000000	1000000	1000000	8600000	7600000	10000000	9000000	7200000	4730000	4700000	3400000
D3DP78	17000000	25500000	17000000	17000000	25500000	17000000	8910000	9900000	9405000	3900000	3510000	11000000	6600000	6600000	6600000	2100000	2600000	2100000	2100000	2600000	2100000	2100000	28000000	26600000	24000000	21600000	17280000	4780000	5500000	2900000
Q96QL0	7000000	10500000	7000000	7000000	10500000	7000000	7110000	7900000	7505000	21000000	18900000	15120000	3300000	3300000	3300000	2500000	2500000	2500000	2500000	2500000	2500000	2500000	110000000	104500000	84000000	53000000	97000000	4780000	5500000	2900000
Q59GW1	9100000	13650000	9100000	9100000	13650000	9100000	17100000	19000000	18050000	11000000	9900000	7920000	3360000	3080000	2800000	2600000	2600000	2600000	2600000	2600000	2600000	2600000	7400000	7030000	4200000	3780000	10000000	4800000	4800000	6240000
A0A024R652	1355000	710000	2000000	1355000	710000	2000000	11700000	13000000	12350000	11000000	11000000	10000000	2520000	2310000	2100000	2520000	2310000	2100000	705000	587500	470000	8700000	13000000	12000000	8640000	8640000	8640000	4800000	4800000	6240000
P06899	3400000	5100000	3400000	13000000	19500000	13000000	19000000	17100000	13680000	19000000	17100000	13680000	2600000	2600000	2600000	1200000	1200000	1200000	4500000	3750000	3000000	4500000	12000000	11400000	12000000	10800000	8640000	4830000	2800000	4900000
F4ZW64	680000	680000	1020000	680000	680000	1020000	10800000	12000000	11400000	6400000	7400000	6300000	1320000	1210000	1100000	1320000	1210000	1100000	705000	587500	470000	4700000	7800000	7410000	3100000	7200000	12000000	4870000	4000000	4100000
Q9BVA1	2200000	1100000	3300000	2200000	1100000	3300000	28800000	32000000	30400000	2880000	2592000	2400000	2310000	2310000	2310000	780000	715000	650000	920000	920000	920000	920000	8400000	8400000	8640000	8640000	8640000	4870000	4000000	4100000
Q6IAX5	7400000	11100000	7400000	7400000	11100000	7400000	2900000	3500000	2800000	2900000	3500000	2800000	2800000	2800000	2800000	2600000	2600000	2600000	2600000	2600000	2600000	2600000	20000000	19000000	6700000	3900000	14000000	4920000	4510000	4100000
P21333	1700000	1700000	2550000	1900000	2300000	1500000	12600000	14000000	13300000	7000000	6000000	17000000	4780000	5500000	2900000	4780000	5500000	2900000	920000	920000	920000	920000	33000000	31350000	10000000	19000000	23000000	4920000	4510000	4100000
Q59GS3	17000000	13000000	21000000	17000000	13000000	21000000	7200000	8000000	7600000	1900000	5300000	5400000	4600000	49000000	35000000	1320000	1210000	1100000	920000	920000	920000	51500000	61000000	57950000	35000000	3300000	2800000	4920000	4510000	4100000
A0A087X2D0	8900000	13350000	8900000	8900000	13350000	8900000	16200000	18000000	17100000	39000000	35100000	28080000	3000000	3000000	3000000	1200000	1000000	1000000	1200000	1200000	1200000	1200000	2800000	2660000	15000000	15000000	15000000	4920000	4510000	4100000
A0A024R5Z8	7500000	11250000	7500000	7500000	11250000	7500000	240000	240000	192000	240000	240000	192000	9720000	8910000	8100000	9720000	8910000	8100000	495000	412500	330000	17000000	3400000	3230000	6912000	6912000	6912000	4920000	4510000	4100000
Q9NSD9	600000	600000	900000	600000	600000	900000	6480000	7200000	6840000	2600000	2340000	4000000	11280000	10340000	9400000	3900000	3900000	3900000	3900000	3900000	3900000	23100000	14000000	12000000	3200000	2880000	5100000	5040000	4620000	4200000
F8W6I7	2100000	2100000	3150000	14000000	21000000	14000000	54000000	60000000	57000000	26000000	1200000	1100000	7800000	7800000	10140000	7800000	7800000	10140000	4200000	3500000	2800000	4200000	15000000	14250000	11000000	9900000	20000000	5040000	4620000	4200000
V9HWI3	33000000	33000000	33000000	33000000	33000000	33000000	10800000	12000000	11400000	28000000	25200000	1200000	2640000	2640000	2640000	3740000	4400000	2200000	1290000	1075000	860000	860000	15000000	14250000	12000000	10800000	8640000	5040000	3500000	4700000
Q53G64	5300000	9000000	7400000	5300000	9000000	7400000	81000000	90000000	85500000	160000000	3300000	2800000	7160000	6200000	5800000	11280000	10340000	9400000	23100000	2200000	22000000	5100000	20000000	19000000	13000000	11700000	9360000	5040000	3500000	4700000
K7ENG2	5200000	5200000	7800000				6750000	7500000	7125000	19000000	17100000	2200000	2160000	1980000	1800000	2160000	1980000	1800000	920000	920000	920000	920000	16000000	15200000	20000000	18000000	700000	5040000	3500000	4700000
Q3MIH3	1230000	760000	1700000	3000000	2600000	59000000	108000000	120000000	114000000	130000000	42000000	18000000	3300000	3300000	3300000	2800000	6600000	28000000	10950000	9125000	7300000	7300000	4900000	4655000	14000000	14000000	14000000	5040000	4620000	4200000
Q2XPP3	3100000	4650000	3100000	3100000	4650000	3100000	21600000	24000000	22800000	31000000	27900000	1400000	8760000	8030000	7300000	6960000	6380000	5800000	2250000	1300000	1600000	2850000	11000000	9900000	5600000	5040000	4032000	5090000	5000000	3700000
P13647	910000	910000	1365000				900000	3000000	11000000	900000	3000000	11000000	2700000	2700000	2700000	2300000	2300000	2300000	2300000	2300000	2300000	2300000	6300000	5985000	8100000	7290000	5832000	5140000	2300000	5700000
Q08AJ6	4100000	6150000	4100000	4100000	6150000	4100000	4500000	5000000	4750000	25000000	22500000	18000000	6720000	6160000	5600000	6720000	6160000	5600000	2850000	2375000	1900000	2850000	11000000	9900000	2900000	2610000	2088000	5160000	4730000	4300000
P04179	1000000	1000000	1500000	24000000	36000000	24000000	54900000	61000000	57950000	35000000	3300000	2800000	440000	18000000	10000000	440000	18000000	10000000	4500000	3750000	3000000	4500000	26000000	24700000	28000000	25200000	2400000	5260000	5900000	3300000
Q9NZ23	930000	900000	960000	930000	900000	960000	8010000	8900000	8455000	4700000	4230000	9500000	1600000	140000000	69000000	6240000	5720000	5200000	1800000	1500000	1200000	19600000	8600000	8170000	4500000	13000000	13000000	5280000	4840000	4400000
G3V1C3	2600000	3900000	2600000	2600000	3900000	2600000	4770000	5300000	5035000	3000000	2700000	3000000	1579000	1800000	970000	1579000	1800000	970000	1000000	1000000	1000000	1000000	27000000	25650000	8300000	5700000	14000000	5280000	4840000	4400000
A8K8N7	2200000	3300000	2200000	2200000	3300000	2200000	7920000	8800000	8360000	4300000	3870000	6500000	3110000	3000000	2300000	3110000	3000000	2300000	1000000	1000000	1000000	1000000	16000000	15200000	15000000	13500000	10800000	5280000	4840000	4400000
Q76LA1	7900000	11850000	7900000	7900000	11850000	7900000	13500000	15000000	14250000	20000000	18000000	14400000	20000000	19000000	15000000	2520000	2310000	2100000	870000	725000	580000	7950000	17000000	16150000	22000000	19800000	15840000	5280000	4840000	4400000
B1AH77	5600000	8400000	5600000	5600000	8400000	5600000	8190000	9100000	8645000	9100000	8190000	6552000	4400000	4400000	4400000	920000	4030000	4030000	920000	4030000	4030000	4030000	12000000	11000000	5500000	4950000	3960000	5400000	4950000	4500000
Q7Z726	8600000	12900000	8600000	8600000	12900000	8600000	2500000	3500000	2800000	2500000	3500000	2800000	9240000	8470000	7700000	3400000	3400000	4420000	930000	775000	620000	6450000	7900000	7505000	12050000	15000000	6500000	5400000	4950000	4500000
Q06830	2600000	680000	49000000	2600000	680000	49000000	153000000	170000000	161500000	120000000	18000000	6200000	6470000	3000000	7100000	6470000	3000000	7100000	4400000	1400000	3700000	4400000	12000000	11400000	8640000	8640000	8640000	5453000	9800000	790000
P16083	2700000	4050000	2700000	2700000	4050000	2700000	5500000	4950000	3960000	5500000	4950000	3960000	3200000	3200000	3200000	2200000	1200000	1200000	2600000	2600000	2600000	2600000	8700000	8265000	4600000	4140000	6200000	5500000	5500000	7150000
Q15008	8300000	12450000	8300000	8300000	12450000	8300000	4860000	5400000	5130000	3100000	58000000	3600000	8280000	7590000	6900000	13000000	13000000	16900000	920000	920000	920000	3900000	12000000	10000000	9300000	1100000	880000	5500000	5500000	7150000
P35908	1800000	1800000	2700000	2450000	1400000	3500000	24300000	27000000	25650000	8300000	5700000	14000000	960000	14000000	3800000	960000	14000000	3800000	930000	775000	620000	930000	8600000	8170000	4100000	6700000	6300000	5520000	4600000	4600000
Q16778	3400000	5100000	3400000	13000000	19500000	13000000	19000000	17100000	13680000	19000000	17100000	13680000	1400000	29000000	17000000	2100000	2600000	2100000	4500000	3750000	3000000	6050000	20000000	19000000	5800000	5800000	7600000	5520000	4600000	4600000
Q16531	9300000	13950000	9300000	9300000	13950000	9300000	1800000	1620000	1500000	1800000	1620000	1500000	9720000	8910000	8100000	3200000	3200000	4160000	1200000	1200000	1200000	1200000	6900000	6555000	6500000	25000000	4400000	5520000	5060000	4600000
O76003	12000000	18000000	12000000	12000000	18000000	12000000	6750000	7500000	7125000	8900000	8900000	7120000	4200000	4200000	4200000	1200000	1000000	1000000	1200000	1000000	1000000	1000000	18000000	17100000	11000000	9900000	7920000	5560000	5800000	3800000
P35268	8600000	12900000	8600000	8600000	12900000	8600000	16200000	18000000	17100000	26000000	23400000	18720000	2640000	2640000	2640000	3900000	3900000	3900000	3900000	3900000	3900000	3900000	59000000	56050000	34000000	190000	14000000	5560000	5800000	3800000
Q9BS26	14000000	21000000	14000000	14000000	21000000	14000000	6660000	7400000	7030000	2200000	9300000	4900000	4800000	4800000	6240000	4030000	2300000	4030000	4030000	2300000	4030000	4030000	14000000	13300000	21000000	18900000	2800000	5610000	8700000	1800000
E9PEX6	7500000	11250000	7500000	7500000	11250000	7500000	4400000	3960000	4300000	4400000	3960000	4300000	2400000	2400000	2400000	2500000	2500000	2500000	2500000	2500000	2500000	2500000	21000000	19950000	16000000	16000000	16000000	5610000	8700000	1800000
Q9P2J5	3700000	5550000	3700000	3700000	5550000	3700000	5040000	5600000	5320000	6120000	5508000	5100000	3950000	4400000	2500000	2600000	2600000	2600000	2600000	2600000	2600000	2600000	12000000	11400000	4100000	9300000	13000000	5780000	8200000	2400000
G8JLB6	4275000	350000	8200000	4275000	350000	8200000	11700000	13000000	12350000	25000000	22500000	18000000	9240000	8470000	7700000	9240000	8470000	7700000	6450000	5375000	4300000	6450000	13000000	11000000	7920000	7920000	7920000	5780000	8200000	2400000
P52272	2400000	3600000	2400000	2400000	3600000	2400000	10000000	9000000	7200000	10000000	9000000	7200000	4200000	4200000	4200000	2100000	2500000	2500000	2100000	2500000	2500000	2500000	11000000	9400000	3100000	2790000	1500000	5850000	6100000	4000000
K7ERE3	9100000	13650000	9100000	9100000	13650000	9100000	9900000	11000000	10450000	3400000	3060000	19000000	6240000	5720000	5200000	6240000	5720000	5200000	920000	920000	920000	920000	6700000	6365000	4800000	4320000	4800000	5850000	6100000	4000000
V9HWJ2	2600000	2600000	3900000	8300000	6300000	8200000	55800000	62000000	58900000	20000000	20000000	35000000	3360000	3080000	2800000	23600000	22000000	18000000	3300000	2750000	2200000	2200000	11000000	8700000	10000000	9000000	7200000	5850000	6100000	4000000
Q2NKY5	550000	550000	825000	550000	550000	825000	9900000	11000000	10450000	1600000	1440000	1152000	5200000	5200000	6760000	2200000	1200000	2200000	2200000	1200000	2200000	2200000	4000000	3800000	208000	208000	208000	6000000	6000000	7800000
K7ER00	9100000	13650000	9100000	9100000	13650000	9100000	5490000	6100000	5795000	3900000	3510000	2808000	6600000	6600000	6600000	2300000	2100000	2300000	2100000	1750000	1400000	2100000	8000000	7600000	9300000	8370000	6696000	6090000	9800000	1700000
V9HWJ1	1910000	820000	3000000	1910000	820000	3000000	7920000	8800000	8360000	5700000	9200000	9100000	4560000	4180000	3800000	8880000	13000000	3400000	1200000	1200000	1200000	1200000	73000000	69350000	57000000	49000000	59000000	6090000	9800000	1700000
Q53F20	4900000	7350000	4900000	4900000	7350000	4900000	9300000	1100000	880000	9300000	1100000	880000	1300000	1300000	1300000	5520000	4600000	4600000	1200000	1200000	1200000	1200000	8900000	8000000	4780000	3400000	4400000	6240000	5720000	5200000
Q9UKK9	890000	1335000	890000	890000	1335000	890000	3600000	4000000	3800000	89000000	6900000	4800000	730000	83000000	88000000	1020000	850000	680000	1020000	850000	680000	14150000	14000000	12000000	4400000	3960000	3168000	6300000	6300000	8190000
H0YA96	3450000	1900000	5000000	3450000	1900000	5000000	27900000	31000000	29450000	17000000	15300000	1800000	6960000	6380000	5800000	6960000	6380000	5800000	5100000	4250000	3400000	5100000	19000000	18050000	32000000	28800000	23040000	6300000	6300000	8190000
P16930	7500000	11250000	7500000	7500000	11250000	7500000	1200000	1080000	864000	1200000	1080000	864000	3000000	3000000	3900000	3000000	3000000	3900000	930000	775000	620000	620000	18000000	17100000	58000000	6800000	26000000	6470000	3000000	7100000
J3K000	8500000	12750000	8500000	8500000	12750000	8500000	2100000	2700000	4400000	2100000	2700000	4400000	3500000	3500000	4550000	3500000	3500000	4550000	1000000	1000000	1000000	1000000	4500000	4275000	3300000	2970000	2376000	6480000	5940000	5400000
Q9Y6E2	13000000	13000000	13000000	13000000	13000000	13000000	7200000	8000000	7600000	2900000	2610000	5200000	2420000	2420000	2420000	3900000	3900000	3900000	3900000	3900000	3900000	3900000	6700000	6365000	4800000	4320000	4800000	6480000	5940000	5400000
P55060	14000000	21000000	14000000	14000000	21000000	14000000	9900000	11000000	10450000	2900000	8000000	6300000	4200000	4200000	5460000	4200000	4200000	5460000	1000000	1000000	1000000	1000000	3300000	3135000	7000000	6300000	2800000	6480000	5940000	5400000
A0A024RBH2	7900000	11850000	7900000	7900000	11850000	7900000	2880000	3200000	3040000	4400000	3960000	10000000	4100000	4100000	4100000	2200000	1200000	1200000	2200000	1200000	1200000	1200000	7000000	6650000	19000000	17100000	13680000	6480000	5940000	5400000
P68104	3900000	1400000	11000000	3900000	1400000	11000000	67500000	75000000	71250000	65000000	20000000	25000000	11530000	12000000	7900000	11530000	12000000	7900000	735000	612500	490000	735000	4900000	4655000	14000000	14000000	14000000	6480000	5940000	5400000
Q5T7C4	9100000	13650000	9100000	9100000	13650000	9100000	17100000	19000000	18050000	11000000	9900000	7920000	1300000	1300000	1300000	2300000	2300000	2300000	2300000	2300000	2300000	2300000	11000000	8800000	11000000	11000000	11000000	6480000	5940000	5400000
P00966	13100000	21000000	5200000	65000000	85000000	170000000	2880000	3200000	3040000	3800000	5000000	4800000	3200000	3200000	3200000	1200000	1200000	1200000	2200000	2200000	2200000	2200000	20000000	19000000	5600000	5040000	4032000	6490000	9200000	2700000
P27695	420000	420000	630000	2200000	2200000	3300000	9900000	11000000	10450000	6800000	6120000	4896000	8280000	7590000	6900000	8280000	7590000	6900000	7350000	6125000	4900000	7350000	11000000	10450000	1600000	1440000	1152000	6600000	6050000	5500000
P47756	11000000	16500000	11000000	11000000	16500000	11000000	25000000	22500000	320000	25000000	22500000	320000	6600000	6600000	6600000	2600000	2200000	2600000	2600000	2200000	2600000	2600000	11000000	9800000	1900000	4800000	3900000	6600000	6050000	5500000
P13674	28050000	1100000	55000000	28050000	1100000	55000000	31500000	35000000	33250000	11000000	9900000	7920000	1300000	1300000	1300000	2300000	2300000	2300000	2300000	2300000	2300000	2300000	12000000	11400000	13000000	11700000	9360000	6600000	6050000	5500000
P12814	650000	975000	650000	750000	750000	1125000	18000000	20000000	19000000	6700000	3900000	14000000	8290000	4400000	8700000	8290000	4400000	8700000	1200000	1200000	1200000	1200000	20000000	19000000	17000000	15300000	12240000	6600000	6050000	5500000
P05198	3600000	5400000	3600000	3600000	5400000	3600000	12600000	14000000	13300000	16000000	14400000	11520000	11640000	10670000	9700000	11640000	10670000	9700000	870000	725000	580000	580000	28000000	26600000	39000000	35100000	28080000	6600000	6050000	5500000
P15170	7400000	11100000	7400000	7400000	11100000	7400000	4400000	12000000	8600000	4400000	12000000	8600000	2200000	2200000	2200000	920000	920000	920000	1200000	1200000	1440000	1440000	12000000	11400000	7920000	7920000	7920000	6600000	6050000	5500000
P63261	6200000	4800000	7600000	58000000	130000000	22000000	720000000	800000000	760000000	380000000	6200000	600000000	8200000	260000000	34000000	8200000	260000000	34000000	16000000	12000000	10000000	16000000	14000000	12000000	8640000	8640000	8640000	6600000	6050000	5500000
P49748	11000000	16500000	11000000	11000000	16500000	11000000	6030000	6700000	6365000	4800000	4320000	4800000	2700000	2700000	3510000	2700000	2700000	3510000	1065000	887500	710000	710000	7900000	7900000	8640000	8640000	8640000	6600000	6050000	5500000
P62495	21000000	31500000	21000000	21000000	31500000	21000000	5220000	5800000	5510000	8100000	7290000	5832000	3500000	3500000	3500000	2100000	2600000	2600000	2100000	2600000	2600000	2600000	15000000	14250000	25000000	1200000	1200000	6610000	7200000	4300000
P19338	1700000	1700000	2550000	1900000	6400000	19000000	69300000	77000000	73150000	41000000	24000000	13000000	11250000	5700000	12000000	11250000	5700000	12000000	7650000	6375000	5100000	7650000	13000000	12000000	1700000	1530000	1224000	6720000	6160000	5600000
Q00839	3400000	8900000	11000000	3400000	8900000	11000000	43200000	48000000	45600000	27000000	4100000	6300000	8700000	2000000	11000000	8700000	2000000	11000000	8700000	7250000	5800000	8700000	15000000	14250000	11000000	9900000	7920000	6720000	6160000	5600000
B4DXW1	1000000	1000000	1500000	3850000	1100000	6600000	14400000	16000000	15200000	6100000	5490000	2900000	3240000	2970000	2700000	3240000	2970000	2700000	50000	1275000	2500000	2500000	23000000	21850000	22000000	19800000	15840000	6720000	6160000	5600000
Q92688	2700000	4050000	2700000	2700000	4050000	2700000	9900000	11000000	10450000	16000000	14400000	11520000	2420000	2420000	2420000	2100000	2100000	2100000	2100000	2100000	2100000	2100000	18000000	17100000	31000000	27900000	22320000	6720000	6160000	5600000
P18124	7300000	10950000	7300000	7300000	10950000	7300000	15300000	17000000	16150000	22000000	19800000	15840000	4320000	3960000	3600000	4320000	3960000	3600000	2200000	1200000	1600000	2200000	12000000	11400000	5400000	4860000	3888000	6870000	8700000	3600000
P21796	1700000	2550000	1700000	1700000	2550000	1700000	20700000	23000000	21850000	22000000	19800000	15840000	6600000	6600000	6600000	2600000	2600000	2600000	2600000	2600000	2600000	2600000	5400000	5130000	3100000	58000000	3600000	6960000	6380000	5800000
P31939	28050000	1100000	55000000	28050000	1100000	55000000	27900000	31000000	29450000	57000000	17000000	10000000	3360000	2100000	3300000	3360000	2100000	3300000	920000	920000	920000	920000	11000000	10450000	4300000	6600000	8000000	6960000	6380000	5800000
Q59GX6	1400000	1400000	2100000	1400000	1400000	2100000	17100000	19000000	18050000	2900000	2610000	130000	2420000	2420000	2420000	3960000	3630000	3300000	705000	587500	470000	8600000	200000000	190000000	29000000	28000000	91000000	7090000	6200000	5700000
A0A024R6C9	1600000	2400000	1600000	1600000	2400000	1600000	7740000	8600000	8170000	9600000	8640000	6912000	3630000	3630000	3630000	1200000	1200000	1200000	1200000	1200000	1200000	1200000	90000000	85500000	160000000	3300000	2800000	7090000	6200000	5700000
P37802	9100000	13650000	9100000	9100000	13650000	9100000	7830000	8700000	8265000	150000000	7400000	5920000	3960000	3630000	3300000	3960000	3630000	3300000	3300000	2750000	2200000	3300000	7500000	7125000	3000000	10000000	7700000	7160000	6200000	5800000
P49588	11000000	16500000	11000000	11000000	16500000	11000000	11700000	13000000	12350000	3400000	3060000	3300000	3300000	3300000	3300000	2600000	2600000	2600000	2600000	2600000	2600000	2600000	11000000	9500000	9000000	8100000	6480000	7200000	6600000	6000000
O75367	5200000	7800000	5200000	5200000	7800000	5200000	6840000	7600000	7220000	4500000	4050000	3240000	3840000	3520000	3200000	3840000	3520000	3200000	1335000	1112500	890000	1335000	4000000	3800000	16000000	14400000	11520000	7200000	6600000	6000000
Q5JYR7	21000000	31500000	21000000	21000000	31500000	21000000	3100000	2790000	1500000	3100000	2790000	1500000	850000	850000	1105000	2520000	2310000	2100000	705000	587500	470000	88000000	14000000	12000000	19000000	17100000	13680000	7220000	8700000	4100000
A0A024R9E2	2300000	2300000	3450000	2300000	2300000	3450000	14400000	16000000	15200000	5900000	7700000	15000000	3410000	3410000	3410000	4030000	2300000	2300000	4030000	2300000	2300000	2300000	69000000	65550000	37000000	33300000	5700000	7220000	8700000	4100000
P15880	5400000	8100000	5400000	5400000	8100000	5400000	11700000	13000000	12350000	13000000	11700000	860000	1680000	1540000	1400000	1680000	1540000	1400000	1065000	887500	710000	710000	7900000	7900000	4780000	3400000	4400000	7470000	5000000	7100000
Q59H77	1460000	620000	2300000	1460000	620000	2300000	11700000	13000000	12350000	6900000	4500000	12000000	3000000	3000000	3000000	6480000	5940000	5400000	920000	920000	920000	920000	14000000	13300000	16000000	14400000	11520000	7470000	5000000	7100000
A0A024R7M0	7700000	4400000	11000000	7700000	4400000	11000000	6600000	5940000	4752000	6600000	5940000	4752000	3300000	3300000	3300000	1200000	1000000	1000000	1200000	1000000	1000000	1000000	33000000	31350000	24000000	49000000	24000000	7470000	5000000	7100000
E9PKD5	1100000	1100000	1650000	1100000	1100000	1650000	6210000	6900000	6555000	3000000	8100000	2800000	3520000	3520000	3520000	2600000	2600000	2600000	2600000	2600000	2600000	2600000	10000000	9500000	15000000	13500000	10800000	7560000	6930000	6300000
Q9BSV4	1330000	1700000	960000	1330000	1700000	960000	4860000	5400000	5130000	7900000	7110000	5688000	2700000	3300000	1500000	2520000	2310000	2100000	2400000	2000000	1600000	1600000	9800000	8600000	19000000	17100000	13680000	7560000	6930000	6300000
Q4VB24	14000000	21000000	14000000	14000000	21000000	14000000	33300000	37000000	35150000	31000000	27900000	22320000	3100000	3100000	3100000	2100000	2600000	2600000	2300000	2300000	2300000	2300000	10000000	9500000	3840000	3456000	3200000	7630000	7700000	5400000
P06733	13100000	21000000	5200000	65000000	85000000	170000000	540000000	600000000	570000000	290000000	440000000	410000000	8200000	250000000	140000000	8200000	250000000	140000000	18600000	5200000	16000000	18600000	21000000	19950000	31000000	27900000	22320000	7860000	8300000	5300000
A0A024RB99	2750000	1400000	4100000	2750000	1400000	4100000	21600000	24000000	22800000	13000000	4100000	14000000	2880000	2640000	2400000	2880000	2640000	2400000	1980000	960000	1500000	1980000	35000000	33250000	22000000	11000000	12000000	8140000	9700000	4700000
Q5T5C7	1500000	2250000	1500000	1500000	2250000	1500000	1300000	1200000	4700000	1300000	1200000	4700000	6050000	3700000	6000000	920000	4030000	920000	920000	4030000	920000	2850000	16000000	15200000	30000000	9300000	5700000	8140000	9700000	4700000
A0A0A0MR02	9100000	13650000	9100000	9100000	13650000	9100000	6930000	7700000	7315000	15000000	13500000	10800000	2500000	2500000	2500000	1000000	1000000	1000000	705000	587500	470000	705000	8700000	8265000	5000000	13000000	11000000	8200000	250000000	140000000
P41091	9300000	13950000	9300000	9300000	13950000	9300000	7740000	8600000	8170000	4500000	13000000	13000000	5040000	3500000	4700000	5040000	3500000	4700000	1000000	1000000	1000000	1000000	18000000	17100000	15000000	13500000	1200000	8200000	260000000	34000000
P30101	5000000	7500000	5000000	19000000	19000000	14000000	108000000	120000000	114000000	49000000	27000000	47000000	2500000	45000000	15000000	2500000	45000000	15000000	9600000	8000000	6400000	9600000	11000000	10450000	16000000	14400000	11520000	8200000	260000000	34000000
Q6IBG5	3500000	5250000	3500000	3500000	5250000	3500000	6390000	7100000	6745000	14000000	12600000	10080000	3800000	3800000	4940000	2100000	2500000	2100000	2100000	2500000	2100000	2100000	19000000	18050000	18000000	23000000	23000000	8200000	250000000	140000000
P12931	26000000	39000000	26000000	26000000	39000000	26000000	3800000	3300000	5000000	3800000	3300000	5000000	2600000	2600000	2600000	2600000	2600000	2600000	2600000	2600000	2600000	2600000	19000000	18050000	18000000	10000000	20000000	8200000	260000000	34000000
P62195	17000000	13000000	21000000	17000000	13000000	21000000	7200000	8000000	7600000	1900000	5300000	5400000	1320000	1210000	1100000	1320000	1210000	1100000	705000	587500	470000	90000000	14000000	12000000	2300000	5100000	5200000	8220000	3000000	9600000
F4ZW66	680000	680000	1020000	680000	680000	1020000	10800000	12000000	11400000	6400000	7400000	6300000	1320000	1210000	1100000	1320000	1210000	1100000	870000	725000	580000	580000	8300000	7885000	1200000	1080000	6600000	8280000	7590000	6900000
P25788	5300000	7950000	5300000	5300000	7950000	5300000	7740000	8600000	8170000	16000000	14400000	11520000	2600000	2600000	2600000	1200000	1200000	1200000	1200000	1200000	1200000	1200000	8900000	8000000	7300000	6570000	5256000	8280000	7590000	6900000
M0R0R2	9300000	13950000	9300000	9300000	13950000	9300000	3060000	3400000	3230000	16000000	14400000	11520000	2310000	2310000	2310000	2100000	2100000	2100000	2100000	2100000	2100000	2100000	11000000	10450000	8100000	5400000	10000000	8280000	7590000	6900000
Q9BYN0	8900000	13350000	8900000	8900000	13350000	8900000	21600000	24000000	22800000	13000000	11700000	9360000	1000000	7600000	4500000	6000000	6000000	7800000	2550000	2125000	1700000	1700000	27000000	25650000	8300000	5700000	14000000	8280000	7590000	6900000
A8MT02	7900000	11850000	7900000	7900000	11850000	7900000	13500000	15000000	14250000	25000000	1200000	1200000	6600000	6050000	5500000	6600000	6050000	5500000	1020000	850000	680000	680000	7900000	7900000	4400000	12000000	8600000	8290000	4400000	8700000
Q7KZX8	8300000	8300000	12450000	8300000	8300000	12450000	4400000	12000000	8600000	4400000	12000000	8600000	2200000	2200000	2200000	4030000	4030000	4030000	1200000	1200000	1200000	1200000	77000000	73150000	41000000	24000000	13000000	8290000	4400000	8700000
P37837	3600000	5400000	3600000	16000000	24000000	16000000	17100000	19000000	18050000	32000000	28800000	23040000	3480000	3190000	2900000	3480000	3190000	2900000	1950000	1625000	1300000	1950000	4900000	4655000	8300000	7470000	5976000	8390000	7400000	6700000
Q99829	13000000	19500000	13000000	13000000	19500000	13000000	1400000	1260000	1300000	1400000	1260000	1300000	2200000	2200000	2860000	1200000	1200000	1200000	1200000	1200000	1200000	1200000	10000000	9500000	15000000	13500000	10800000	8400000	7700000	7000000
D6REX3	21000000	31500000	21000000	21000000	31500000	21000000	8400000	7560000	6048000	8400000	7560000	6048000	3410000	3410000	3410000	3900000	920000	920000	3900000	920000	920000	920000	41000000	38950000	45000000	40500000	4800000	8400000	7700000	7000000
Q9BTT0	4900000	7350000	4900000	4900000	7350000	4900000	9300000	1100000	880000	9300000	1100000	880000	20400000	10000000	22000000	5520000	4600000	4600000	1200000	1200000	1200000	13700000	24000000	22800000	13000000	4100000	14000000	8460000	7400000	6800000
E9PNQ6	1700000	1700000	2550000	2600000	3700000	8000000	72900000	81000000	76950000	26000000	30000000	44000000	31960000	53000000	7800000	31960000	53000000	7800000	1650000	1375000	1100000	1650000	44000000	41800000	37000000	33300000	570000	8460000	7400000	6800000
Q13011	370000	370000	555000				2970000	3300000	3135000	20000000	18000000	640000	2530000	2530000	2530000	920000	920000	920000	2700000	2250000	1800000	2700000	11000000	9800000	6400000	5500000	11000000	8700000	2000000	11000000
P14625	2400000	2400000	3600000	6000000	13000000	10000000	117000000	130000000	123500000	67000000	96000000	110000000	2000000	9400000	22000000	2000000	9400000	22000000	3150000	1700000	2300000	3150000	5000000	4750000	25000000	22500000	18000000	8700000	2000000	11000000
Q562R1	2575000	750000	4400000	2100000	2100000	3150000	28800000	25920000	24000000	28800000	25920000	24000000	2260000	1300000	2300000	15600000	14300000	13000000	945000	787500	630000	2400000	43000000	40850000	13000000	15000000	31000000	8880000	13000000	3400000
Q13838	7900000	11850000	7900000	7900000	11850000	7900000	3900000	3510000	7500000	3900000	3510000	7500000	1920000	1760000	1600000	1920000	1760000	1600000	3300000	2750000	2200000	3300000	12000000	10000000	7200000	7200000	7200000	9300000	13000000	4000000
Q53HR2	13100000	21000000	5200000	65000000	85000000	170000000	6030000	6700000	6365000	4800000	4320000	4800000	3100000	3100000	3100000	2700000	2700000	3510000	1065000	887500	710000	710000	4700000	4465000	2700000	5500000	17000000	9480000	8690000	7900000
P53396	1180000	1900000	460000	2080000	860000	3300000	12600000	14000000	13300000	7500000	15000000	16000000	5560000	5800000	3800000	5560000	5800000	3800000	1455000	1212500	970000	1455000	120000000	114000000	130000000	42000000	18000000	9480000	8690000	7900000
P28838	7900000	11850000	7900000	7900000	11850000	7900000	8500000	7650000	3500000	8500000	7650000	3500000	2900000	4400000	1000000	2900000	4400000	1000000	870000	725000	580000	580000	4700000	4465000	12000000	10800000	8640000	9720000	8910000	8100000
Q9BUF5	14000000	21000000	14000000	14000000	21000000	14000000	10800000	12000000	11400000	2300000	2070000	1656000	7470000	5000000	7100000	1200000	1000000	1200000	1200000	1000000	1200000	6600000	68000000	64600000	19000000	25000000	38000000	9960000	9130000	8300000
E9PP21	7700000	4400000	11000000	7700000	4400000	11000000	5400000	6000000	5700000	130000000	42000000	18000000	2860000	2860000	2860000	3900000	3900000	3900000	3900000	3900000	3900000	3900000	40000000	38000000	51000000	45900000	36720000	9960000	9130000	8300000
Q9NTK5	690000	1035000	690000	1700000	1700000	2550000	18000000	20000000	19000000	5800000	5800000	7600000	6480000	5940000	5400000	7630000	7700000	5400000	1200000	1200000	1440000	2100000	11000000	10450000	7800000	7020000	5616000	10000000	6000000	10000000
G3V1A4	5200000	6600000	3800000	1700000	1800000	5400000	88200000	98000000	93100000	88000000	79200000	2000000	20000000	19000000	15000000	20000000	19000000	15000000	7950000	6625000	5300000	7950000	13000000	12000000	9600000	9600000	9600000	10000000	6000000	10000000
O43143	1300000	1300000	1950000				6840000	7600000	7220000	5600000	10000000	9300000	4620000	6300000	2100000	4620000	6300000	2100000	870000	725000	580000	580000	32000000	30400000	22000000	19800000	15840000	10160000	15000000	3800000
P07814	14000000	21000000	14000000	14000000	21000000	14000000	4320000	4800000	4560000	4300000	6500000	7200000	1520000	520000	1800000	1520000	520000	1800000	945000	787500	630000	630000	5300000	5035000	10000000	9000000	7200000	10690000	9900000	8200000
F5H365	7700000	4400000	11000000	7700000	4400000	11000000	9900000	11000000	10450000	4000000	3600000	9400000	828000	690000	690000	828000	690000	690000	945000	787500	630000	630000	31000000	29450000	57000000	17000000	10000000	11040000	10120000	9200000
Q9H4A4	1200000	1200000	1800000	1200000	1200000	1800000	13500000	15000000	14250000	4800000	14000000	14000000	2240000	2800000	1200000	5090000	5000000	3700000	1000000	1000000	1000000	1000000	8600000	7700000	13000000	13000000	13000000	11040000	10120000	9200000
P51991	2400000	3600000	2400000	2400000	3600000	2400000	13500000	15000000	14250000	12000000	10800000	8640000	7200000	6600000	6000000	7200000	6600000	6000000	1170000	975000	780000	780000	8300000	8300000	1500000	1500000	1500000	11240000	11000000	8200000
Q96FW1	11000000	16500000	11000000	11000000	16500000	11000000	2900000	2610000	2088000	2900000	2610000	2088000	2600000	2600000	2600000	3480000	3190000	2900000	1000000	1000000	1000000	1000000	7800000	7410000	5290000	1900000	6200000	11250000	5700000	12000000
B5MDF5	2800000	4200000	2800000	28000000	42000000	28000000	47700000	53000000	50350000	29000000	26100000	1800000	10250000	7900000	9000000	10250000	7900000	9000000	3300000	2750000	2200000	3300000	17000000	16150000	49000000	44100000	35280000	11250000	5700000	12000000
P40925	9300000	13950000	9300000	9300000	13950000	9300000	9900000	11000000	10450000	7800000	7020000	5616000	3190000	3190000	3190000	2600000	2600000	2600000	2600000	2600000	2600000	1800000	9900000	8600000	6400000	5500000	11000000	11280000	10340000	9400000
A0A024RB87	7900000	11850000	7900000	7900000	11850000	7900000	5670000	6300000	5985000	3000000	2700000	2160000	2420000	2420000	2420000	3900000	3900000	3900000	3900000	3900000	3900000	3900000	8900000	8455000	10000000	17000000	13000000	11280000	10340000	9400000
Q5SU16	4300000	3700000	4900000	4300000	3700000	4900000	33300000	37000000	35150000	28000000	25200000	910000	2160000	1980000	1800000	2100000	2100000	2100000	2100000	2100000	2100000	2100000	79000000	75050000	54000000	27000000	70000000	11280000	10340000	9400000
P34932	1400000	1400000	1400000	1400000	1400000	1400000	13500000	15000000	14250000	11000000	9900000	20000000	2950000	2400000	2500000	2950000	2400000	2500000	920000	920000	920000	920000	800000000	760000000	380000000	6200000	600000000	11280000	10340000	9400000
P08238	1300000	8100000	19000000	1300000	8100000	19000000	71100000	79000000	75050000	54000000	27000000	70000000	11520000	11000000	8600000	11520000	11000000	8600000	3050000	1300000	2400000	3050000	53000000	50350000	57000000	51300000	1600000	11350000	8700000	10000000
Q6IBU0	7700000	4400000	11000000	7700000	4400000	11000000	12600000	14000000	13300000	7900000	7110000	5688000	31960000	53000000	7800000	2330000	2700000	1400000	1065000	887500	710000	1650000	4100000	3895000	5100000	4590000	360000	11520000	11000000	8600000
A0A0S2Z471	1800000	2700000	1800000	1800000	2700000	1800000	7920000	8800000	8360000	2400000	2160000	5200000	45000000	45000000	45000000	2200000		2200000	2200000		2200000	2200000	14000000	13300000	9300000	9900000	12000000	11520000	11000000	8600000
P13010	3250000	2700000	3800000	3250000	2700000	3800000	17100000	19000000	18050000	18000000	23000000	23000000	12560000	17000000	5800000	12560000	17000000	5800000	920000	920000	920000	920000	24000000	22800000	9800000	3500000	14000000	11530000	12000000	7900000
Q6FHV6	6600000	9900000	6600000	6600000	9900000	6600000	6660000	7400000	7030000	2000000	1800000	1440000	2200000	2200000	2200000	6610000	7200000	4300000	1100000	1100000	1320000	1320000	16000000	15200000	5900000	7700000	15000000	11610000	13000000	7300000
A0A087WZV1	2900000	2900000	4350000	1800000	2700000	1800000	23400000	26000000	24700000	18000000	16200000	2900000	7160000	6200000	5800000	7160000	6200000	5800000	5100000	4250000	3400000	5100000	13000000	11000000	7920000	7920000	7920000	11610000	13000000	7300000
Q6FHX6	7400000	11100000	7400000	7400000	11100000	7400000	9900000	11000000	10450000	290000000	440000000	410000000	3080000	3080000	3080000	4030000	2300000	2300000	920000	920000	920000	920000	13000000	12350000	7800000	8100000	8400000	11640000	10670000	9700000
A0A087X1N8	8600000	12900000	8600000	8600000	12900000	8600000	4500000	5000000	4750000	2300000	2070000	3200000	2600000	2600000	2600000	2600000	2600000	2600000	870000	725000	580000	870000	14000000	13300000	23000000	20700000	16560000	11640000	10670000	9700000
B2R5W3	12000000	18000000	12000000	12000000	18000000	12000000	6030000	6700000	6365000	4100000	3690000	5100000	3360000	3080000	2800000	3360000	3080000	2800000	870000	725000	580000	580000	7700000	7700000	1200000	1080000	864000	12520000	13000000	8600000
Q86VP6	8900000	13350000	8900000	8900000	13350000	8900000	5850000	6500000	6175000	3700000	4100000	7000000	3960000	3630000	3300000	5453000	9800000	790000	1170000	975000	780000	4500000	14000000	13300000	7000000	6000000	17000000	12520000	13000000	8600000
Q7Z4X0	8500000	12750000	8500000	8500000	12750000	8500000	4410000	4900000	4655000	130000000	42000000	18000000	2280000	2090000	1900000	2080000	1500000	1900000	705000	587500	470000	5000000	12000000	11000000	12000000	10800000	8640000	12560000	17000000	5800000
B0ZBD0	12000000	12000000	18000000	5000000	2800000	7200000	11700000	13000000	12350000	12000000	10800000	8640000	2300000	2300000	2300000	2600000	2600000	2600000	2600000	2600000	2600000	2600000	13000000	12350000	13000000	11700000	860000	12560000	17000000	5800000
K7ELC2	1200000	1800000	1200000	1200000	1800000	1200000	6120000	6800000	6460000	9100000	8190000	400000	3900000	3900000	3900000	2100000	2600000	2600000	2100000	2600000	2600000	2600000	13000000	12350000	3400000	3060000	3300000	12650000	1500000	17000000
V9HWH2	1800000	2700000	1800000	1800000	2700000	1800000	7920000	8800000	8360000	2400000	2160000	5200000	2400000	2200000	2000000	2500000	2500000	2500000	2500000	2500000	2500000	2500000	11000000	8900000	4600000	4140000	3312000	12650000	1500000	17000000
P26038	12000000	12000000	18000000	5000000	2800000	7200000	43200000	48000000	45600000	22000000	19800000	11000000	8460000	7400000	6800000	8460000	7400000	6800000	7950000	6625000	5300000	7950000	13000000	12000000	19000000	17100000	13680000	13000000	13000000	16900000
O60218	3500000	2500000	4500000	1500000	39000000	75000000	126000000	140000000	133000000	110000000	11000000	10000000	20400000	10000000	22000000	20400000	10000000	22000000	13700000	5400000	11000000	13700000	14000000	13300000	7900000	7110000	5688000	13120000	17000000	6600000
P25789	11000000	16500000	11000000	11000000	16500000	11000000	25200000	28000000	26600000	24000000	21600000	17280000	7560000	6930000	6300000	7560000	6930000	6300000	3750000	3125000	2500000	3750000	4800000	4560000	3900000	3510000	2808000	13360000	20000000	4800000
P40227	1000000	1000000	1500000	1000000	1000000	1500000	9900000	11000000	10450000	8700000	5100000	5300000	2890000	4100000	1200000	2890000	4100000	1200000	2100000	1750000	1400000	2100000	28000000	26600000	39000000	35100000	28080000	13900000	11000000	12000000
P27348	6200000	9200000	6000000	6200000	9200000	6000000	7020000	7800000	7410000	5290000	1900000	6200000	4870000	4000000	4100000	4870000	4000000	4100000	9950000	3700000	8100000	9950000	6100000	5795000	4600000	4140000	3312000	14350000	9100000	14000000
P31947	1600000	1600000	2400000	4100000	6150000	4100000	12600000	14000000	13300000	21000000	18900000	2800000	2800000	2800000	2800000	2200000	2200000	2200000	2100000	1750000	1400000	2100000	9400000	8930000	9000000	8100000	510000	14400000	13200000	12000000
O43175	2700000	2000000	3400000	2700000	2000000	3400000	11700000	13000000	12350000	13000000	1700000	10000000	3720000	3410000	3100000	3720000	3410000	3100000	1095000	912500	730000	730000	14000000	13300000	7500000	15000000	16000000	15100000	12000000	13000000
M0R210	13000000	19500000	13000000	13000000	19500000	13000000	9900000	11000000	10450000	22000000	19800000	1200000	2760000	2530000	2300000	2760000	2530000	2300000	1170000	975000	780000	780000	11000000	10450000	6800000	6120000	4896000	15590000	26000000	3700000
P04406	5800000	3700000	7900000	8600000	60000000	290000000	405000000	450000000	427500000	510000000	11000000	41000000	108500000	21000000	140000000	108500000	21000000	140000000	31700000	5400000	29000000	31700000	12000000	11400000	20000000	18000000	14400000	15600000	14300000	13000000
P49721	5400000	5400000	8100000	750000	2600000	9300000	7200000	8000000	7600000	9300000	8370000	6696000	15100000	12000000	13000000	15100000	12000000	13000000	3900000	3250000	2600000	3900000	5000000	4750000	79000000	71100000	56880000	15600000	14300000	13000000
P14550	3500000	5250000	3500000	3500000	5250000	3500000	3690000	4100000	3895000	5100000	4590000	360000	2500000	2500000	3250000	2500000	2500000	3250000	1200000	1200000	1200000	1200000	13000000	12350000	10000000	15000000	30000000	15940000	26000000	4200000
Q53HE7	7900000	11850000	7900000	7900000	11850000	7900000	13500000	15000000	14250000	25000000	1200000	1200000	2090000	2090000	2090000	6600000	6050000	5500000	1000000	1000000	1000000	1000000	23000000	21850000	11000000	13000000	14000000	16320000	22000000	7600000
P12268	2950000	1900000	4000000	2950000	1900000	4000000	12600000	14000000	13300000	9300000	9900000	12000000	5280000	4840000	4400000	5280000	4840000	4400000	1065000	887500	710000	710000	8000000	8000000	3000000	2700000	5700000	17320000	24000000	7600000
Q6FGB3	28050000	1100000	55000000	28050000	1100000	55000000	4000000	3600000	2880000	4000000	3600000	2880000	6600000	6600000	6600000	2600000	2600000	2600000	2600000	2600000	2600000	2600000	5000000	4750000	2500000	2250000	10000000	20000000	12000000	20000000
A0A024RDF4	3450000	1900000	5000000	3450000	1900000	5000000	27900000	31000000	29450000	17000000	15300000	1800000	6960000	6380000	5800000	6960000	6380000	5800000	5100000	4250000	3400000	5100000	120000000	114000000	66000000	56000000	93000000	20000000	12000000	20000000
E5RK69	28050000	1100000	55000000	28050000	1100000	55000000	1300000	1170000	3500000	1300000	1170000	3500000	3800000	3800000	4940000	3800000	3800000	4940000	1170000	975000	780000	780000	8000000	8000000	2100000	6500000	4000000	20200000	18000000	16000000
Q99879	2800000	4200000	2800000	2800000	4200000	2800000	10800000	12000000	11400000	200000000	200000000	200000000	3110000	3000000	2300000	2100000	2100000	2100000	2100000	2100000	2100000	2100000	120000000	114000000	49000000	27000000	47000000	20200000	18000000	16000000
O75369	830000	830000	1245000	3200000	3600000	9400000	38700000	43000000	40850000	13000000	15000000	31000000	1000000	7600000	4500000	1000000	7600000	4500000	1065000	887500	710000	710000	12000000	11400000	14000000	14000000	14000000	20300000	21000000	14000000
A0A024R718	1100000	1650000	1100000	13000000	20000000	53000000	180000000	200000000	190000000	63000000	85000000	130000000	1400000	29000000	17000000	1400000	29000000	17000000	6050000	1500000	5300000	6050000	13000000	11000000	12000000	10800000	8640000	20400000	10000000	22000000
Q59GY3	17000000	25500000	17000000	17000000	25500000	17000000	10800000	12000000	11400000	5400000	4860000	3888000	11250000	5700000	12000000	2300000	2300000	2300000	2300000	2300000	2300000	7650000	37000000	35150000	20000000	12000000	23000000	20400000	10000000	22000000
Q9Y376	31000000	46500000	31000000	31000000	46500000	31000000	4410000	4900000	4655000	130000000	42000000	18000000	11640000	10670000	9700000	2080000	1500000	1900000	705000	587500	470000	12000000	14000000	12000000	3200000	8300000	6640000	20850000	34000000	5500000
H3BRU6	390000	390000	585000	390000	390000	585000	6480000	7200000	6840000	1100000	1100000	880000	1300000	1300000	1300000	3900000	3900000	3900000	3900000	3900000	3900000	2100000	36000000	34200000	22000000	3700000	1500000	20850000	34000000	5500000
P06703	1900000	2850000	1900000	1900000	2850000	1900000	6300000	7000000	6650000	19000000	17100000	13680000	3300000	3300000	3300000	2500000	2500000	2500000	2500000	2500000	2500000	2500000	16000000	15200000	7800000	7020000	1200000	21600000	19800000	18000000
P62913	2200000	3300000	2200000	2200000	3300000	2200000	3600000	4000000	3800000	2100000	1890000	1512000	2200000	2200000	2200000	1200000	1200000	1200000	1000000	1000000	1000000	1000000	8700000	7800000	17000000	15300000	12240000	21600000	19800000	18000000
Q9BV61	7000000	9800000	6100000	7000000	9800000	6100000	16200000	18000000	17100000	58000000	6800000	26000000	4300000	4300000	4300000	3600000	3200000	17000000	4150000	3100000	2600000	2600000	18000000	17100000	26000000	23400000	18720000	22200000	29000000	11000000
P11413	2250000	1700000	2800000	8800000	17000000	22000000	144000000	160000000	152000000	79000000	100000000	120000000	2000000	19000000	25000000	2000000	19000000	25000000	23850000	3700000	22000000	23850000	48000000	45600000	27000000	4100000	6300000	22200000	15000000	21000000
F4ZW62	550000	825000	550000	3300000	1900000	2800000	16200000	18000000	17100000	13000000	27000000	13000000	7450000	3000000	8500000	7450000	3000000	8500000	5400000	4500000	3600000	5400000	120000000	114000000	49000000	27000000	47000000	22200000	29000000	11000000
Q567R6	6300000	9450000	6300000	6300000	9450000	6300000	18000000	20000000	19000000	17000000	15300000	12240000	3700000	3700000	3700000	6600000	6050000	5500000	1000000	1000000	1000000	1000000	12000000	11400000	17000000	12000000	24000000	23600000	22000000	18000000
E7ER27	7400000	11100000	7400000	7400000	11100000	7400000	8460000	9400000	8930000	1600000	1440000	1152000	4200000	4200000	5460000	4200000	4200000	5460000	1000000	1000000	1000000	1000000	8600000	7700000	11000000	9900000	7920000	24000000	27000000	15000000
Q9BQE3	7700000	4400000	11000000	7700000	4400000	11000000	53100000	59000000	56050000	34000000	190000	14000000	4620000	6300000	2100000	3330000	2600000	2900000	4500000	3750000	3000000	3000000	170000000	161500000	45000000	34000000	110000000	24000000	27000000	15000000
Q86SZ7	2600000	1700000	3500000	2600000	1700000	3500000	5220000	5800000	5510000	9300000	8370000	6696000	6540000	9300000	2700000	684000	627000	570000	705000	587500	470000	130000000	14000000	12000000	14000000	12600000	10080000	25300000	17000000	24000000
B2R4C0	5900000	8850000	5900000	5900000	8850000	5900000	4410000	4900000	4655000	8300000	7470000	5976000	2200000	2200000	2200000	2500000	2500000	2500000	1095000	912500	730000	730000	54000000	51300000	22000000	19800000	1400000	25300000	17000000	24000000
J3KQ32	690000	1035000	690000	1700000	1700000	2550000	18000000	20000000	19000000	5800000	5800000	7600000	7630000	7700000	5400000	7630000	7700000	5400000	1200000	1200000	1200000	1200000	8900000	8000000	2300000	2070000	1656000	27200000	39000000	11000000
S4R435	1200000	1800000	2400000	1200000	1800000	2400000	4500000	5000000	4750000	79000000	71100000	56880000	4560000	4180000	3800000	9480000	8690000	7900000	8250000	6875000	5500000	2100000	4000000	3800000	8700000	7830000	5300000	27200000	39000000	11000000
P08174	2500000	1100000	3900000	2500000	1100000	3900000	9900000	11000000	10450000	12000000	10000000	16000000	1300000	1300000	1300000	2100000	2100000	2100000	2100000	2100000	2100000	2100000	10000000	8700000	9000000	8100000	6480000	27400000	24000000	22000000
P15559	6650000	6600000	6700000	17375000	750000	34000000	45000000	50000000	47500000	89000000	6900000	4800000	3280000	3200000	2400000	3280000	3200000	2400000	4400000	2200000	3300000	4400000	6100000	5795000	4600000	4140000	3312000	27580000	49000000	4400000
Q6IBH6	3800000	5700000	3800000	3800000	5700000	3800000	7600000	6840000	5472000	7600000	6840000	5472000	4680000	4290000	3900000	3900000	3900000	3900000	3900000	3900000	3900000	2400000	7700000	7315000	3400000	3060000	11000000	32800000	39000000	19000000
A0A0A0MSS8	1790000	480000	3100000	1790000	480000	3100000	27000000	30000000	28500000	16000000	14400000	1500000	6220000	6700000	4100000	6220000	6700000	4100000	2250000	1300000	1600000	2250000	86000000	81700000	33000000	86000000	74000000	32800000	39000000	19000000
Q59HH3	590000	885000	590000	590000	885000	590000	2790000	3100000	2945000	1300000	5600000	4400000	2500000	2500000	3250000	2800000	2800000	3640000	495000	412500	330000	14000000	8900000	8455000	10000000	17000000	13000000	41400000	59000000	17000000
A0A024R7T3	13000000	19500000	13000000	13000000	19500000	13000000	9000000	10000000	9500000	160000000	3300000	2800000	6840000	6270000	5700000	6840000	6270000	5700000	1500000	1250000	1000000	1500000	540000000	513000000	190000000	330000000	310000000	41400000	59000000	17000000
Q9UBQ7	1900000	2850000	1900000	1900000	2850000	1900000	15300000	17000000	16150000	380000000	380000000	380000000	860000	860000	1118000	2500000	2500000	2500000	2500000	2500000	2500000	2500000	7900000	7505000	370000	6100000	4880000	42700000	63000000	16000000
Q00610	1160000	1500000	820000	740000	740000	1110000	13500000	15000000	14250000	8500000	14000000	25000000	15940000	26000000	4200000	15940000	26000000	4200000	3150000	2625000	2100000	3150000	22000000	20900000	5900000	11000000	5700000	42700000	63000000	16000000
H0Y8C6	7900000	11850000	7900000	7900000	11850000	7900000	12600000	14000000	13300000	3870000	2000000	4100000	6540000	9300000	2700000	6540000	9300000	2700000	1000000	1000000	1000000	1000000	8700000	8265000	7200000	7200000	7200000	42700000	63000000	16000000
P61077	1700000	2550000	1700000	1700000	2550000	1700000	9900000	11000000	10450000	9300000	8370000	6696000	2040000	1870000	1700000	2040000	1870000	1700000	1200000	1200000	1200000	1200000	7400000	7030000	2000000	1800000	1440000	46400000	55000000	27000000
Q9HDC9	16000000	24000000	16000000	16000000	24000000	16000000	7920000	8800000	8360000	14010000	15000000	9300000	2260000	1300000	2300000	2300000	2300000	2300000	1200000	1200000	1200000	2400000	11000000	8900000	10000000	9000000	7200000	63500000	64000000	45000000
F8VRV5	7700000	4400000	11000000	7700000	4400000	11000000	14000000	12600000	10080000	14000000	12600000	10080000	2600000	2600000	2600000	2200000	2200000	2200000	2200000	2200000	2200000	2200000	11000000	8700000	19000000	17100000	13680000	63500000	64000000	45000000
A0A075B716	8500000	12750000	8500000	8500000	12750000	8500000	7380000	8200000	7790000	13000000	11700000	9360000	2700000	2700000	2700000	2300000	2300000	2300000	2300000	2300000	2300000	2300000	16000000	15200000	30000000	9300000	5700000	108500000	21000000	140000000
Q6FHU3	3025000	450000	5600000	3025000	450000	5600000	7920000	8800000	8360000	13000000	11700000	390000	2200000	2200000	2200000	3900000	3900000	3900000	1170000	975000	780000	780000	160000000	152000000	79000000	100000000	120000000	108500000	21000000	140000000
Q7Z3X3	8300000	12450000	8300000	8300000	12450000	8300000	4700000	4230000	3384000	22000000	19800000	1400000	1579000	1800000	970000	4030000	4000000	2900000	920000	920000	920000	920000	8600000	8600000	740000	4800000	3840000	1000000	1000000	1000000
P23381	1500000	2250000	1500000	5500000	7700000	13000000	79200000	88000000	83600000	24000000	52000000	56000000	20200000	18000000	16000000	20200000	18000000	16000000	5850000	4875000	3900000	5850000	7200000	6840000	1100000	1100000	880000	2100000	2100000	2100000
Q9BQG0	14000000	21000000	14000000	14000000	21000000	14000000	89000000	6900000	4800000	11000000	190000	14000000	3720000	3410000	3100000	1800000	1650000	1500000	1100000	1100000	1320000	1320000	8300000	7885000	1200000	1080000	6600000	2500000	2500000	2500000
B4DZ08	14000000	21000000	14000000	14000000	21000000	14000000	5040000	5600000	5320000	2100000	1890000	1512000	2200000	2200000	2200000	2100000	2100000	2100000	1065000	887500	710000	710000	3100000	2945000	1300000	5600000	4400000	2500000	2500000	2500000
P51149	12000000	18000000	12000000	12000000	18000000	12000000	7300000	6570000	5256000	7300000	6570000	5256000	3080000	3080000	3080000	3900000	3900000	3900000	2500000	2500000	2500000	2500000	3100000	2945000	1300000	5600000	4400000	2500000	2500000	2500000
Q59EG8	14000000	21000000	14000000	14000000	21000000	14000000	4950000	5500000	5225000	4100000	3690000	6300000	2640000	2640000	2640000	2770000	3300000	1600000	1200000	1200000	1200000	1200000	8800000	7900000	1300000	1170000	936000	2500000	2500000	2500000
P54886	14000000	21000000	14000000	14000000	21000000	14000000	13500000	15000000	14250000	7600000	6840000	11000000	4300000	4300000	4300000	3900000	3900000	3900000	3900000	3900000	3900000	3900000	12000000	11000000	1300000	1200000	4700000	3900000	3900000	3900000
P36952	2400000	3600000	2400000	2400000	3600000	2400000	16000000	3100000	2300000	23000000	40000000	30000000	6480000	5940000	5400000	6480000	5940000	5400000	930000	775000	620000	620000	7700000	7700000	1300000	1200000	4700000	3900000	3900000	3900000
O75083	11000000	16500000	11000000	11000000	16500000	11000000	4320000	4800000	4560000	3300000	3700000	4600000	2640000	2640000	2640000	2500000	2500000	2500000	2500000	2500000	2500000	2500000	1400000	1330000	1400000	1260000	5300000	3900000	3900000	3900000
P46439	10000000	15000000	10000000	10000000	15000000	10000000	18000000	16200000	12960000	18000000	16200000	12960000	3300000	3300000	3300000	2100000	2500000	2500000	2100000	2500000	2500000	2500000	11000000	9400000	1400000	1260000	1300000	3900000	3900000	3900000
Q12931	7000000	9800000	6100000	7000000	9800000	6100000	16200000	18000000	17100000	58000000	6800000	26000000	3600000	3200000	17000000	3600000	3200000	17000000	4150000	3100000	2600000	4150000	12000000	11000000	1400000	1260000	1300000	4030000	4030000	4030000
Q15046	8600000	12900000	8600000	8600000	12900000	8600000	1700000	1700000	1360000	1700000	1700000	1360000	3094000	4900000	920000	1200000	1200000	1200000	1200000	1200000	1200000	1200000	11000000	10450000	1600000	1440000	1152000	4030000	4030000	4030000
P19367	7700000	4400000	11000000	7700000	4400000	11000000	740000	4800000	3840000	740000	4800000	3840000	2500000	2500000	3250000	2500000	2500000	3250000	495000	412500	330000	4900000	11000000	10450000	1600000	1440000	1152000	2300000	2300000	2300000
P02533	14000000	21000000	14000000	14000000	21000000	14000000	6840000	6156000	5700000	6840000	6156000	5700000	3950000	4400000	2500000	3950000	4400000	2500000	705000	587500	470000	8800000	8000000	7600000	1900000	5300000	5400000	2300000	2300000	2300000
P07741	5700000	8550000	5700000	5700000	8550000	5700000	7200000	8000000	7600000	9700000	260000	208000	2160000	1980000	1800000	2160000	1980000	1800000	735000	612500	490000	490000	4000000	3800000	2100000	1890000	1512000	2600000	2600000	2600000
P14868	7400000	11100000	7400000	7400000	11100000	7400000	8910000	9900000	9405000	3900000	3510000	11000000	6600000	6600000	6600000	2600000	2600000	2600000	2600000	2600000	2600000	2600000	4000000	3800000	2100000	1890000	1512000	2600000	2600000	2600000
Q96IR1	2950000	2500000	3400000	2950000	2500000	3400000	25200000	28000000	26600000	39000000	35100000	28080000	6240000	5720000	5200000	3120000	2860000	2600000	1100000	1100000	1320000	1320000	9400000	8000000	2100000	6500000	4000000	2100000	2100000	2100000
B9EKV4	440000	440000	660000	440000	440000	660000	3200000	8300000	6640000	3200000	8300000	6640000	4400000	4400000	4400000	4030000	2300000	2300000	1170000	975000	780000	1170000	3400000	3230000	2200000	2200000	1760000	2600000	2600000	2600000
Q92616	11000000	16500000	11000000	11000000	16500000	11000000	2900000	2610000	2088000	2900000	2610000	2088000	3500000	3500000	4550000	2100000	2600000	2600000	2100000	2600000	2600000	2600000	3400000	3230000	2200000	2200000	1760000	2100000	2100000	2100000
P62136	1500000	1500000	2250000	1500000	1500000	2250000	18000000	20000000	19000000	5600000	5040000	4032000	4830000	2800000	4900000	4830000	2800000	4900000	945000	787500	630000	630000	7800000	7800000	2200000	1980000	1584000	2600000	2600000	2600000
P0DMV9	2350000	3000000	1700000	13000000	9000000	20000000	77400000	86000000	81700000	33000000	86000000	74000000	1500000	50000000	27000000	1500000	50000000	27000000	1850000	1100000	1300000	1850000	15000000	14250000	2300000	6700000	6200000	2600000	2600000	2600000
O60701	2700000	2700000	4050000	5100000	5900000	14000000	126000000	140000000	133000000	53000000	22000000	77000000	41400000	59000000	17000000	41400000	59000000	17000000	1695000	590000	1400000	1695000	9900000	8600000	2400000	2160000	1728000	2200000	2200000	2200000
A0A0C4DGQ5	9100000	13650000	9100000	9100000	13650000	9100000	13500000	15000000	14250000	4600000	4140000	3312000	1128000	1034000	940000	1128000	1034000	940000	1170000	975000	780000	780000	5000000	4750000	2500000	2250000	10000000	2200000	2200000	2200000
Q16836	10000000	15000000	10000000	10000000	15000000	10000000	30000000	27000000	21600000	30000000	27000000	21600000	2400000	2400000	2400000	3540000	640000	4600000	1000000	1000000	1000000	1000000	8600000	7600000	2500000	2250000	720000	4160000	4160000	4160000
O43390	2000000	1600000	2400000	2000000	1600000	2400000	7830000	8700000	8265000	4600000	4140000	6200000	4920000	4510000	4100000	4920000	4510000	4100000	3150000	2625000	2100000	3150000	4100000	3895000	2520000	2268000	2100000	4160000	4160000	4160000
Q9BSQ6	1800000	2700000	1800000	1800000	2700000	1800000	3060000	3400000	3230000	4000000	3600000	2880000	7090000	6200000	5700000	3900000	3900000	3900000	3900000	3900000	3900000	3900000	5400000	5130000	2520000	2268000	2100000	4160000	4160000	4160000
Q0IJ56	1200000	1200000	1800000	1200000	1200000	1800000	5490000	6100000	5795000	4600000	4140000	3312000	4900000	4900000	4900000	2600000	2600000	2600000	2600000	2600000	2600000	2600000	11000000	9800000	2520000	2268000	2100000	2700000	2700000	2700000
Q16629	9700000	14550000	9700000	9700000	14550000	9700000	7300000	6570000	5256000	7300000	6570000	5256000	3080000	3080000	3080000	3900000	920000	920000	3900000	3900000	3900000	3900000	7200000	6840000	2600000	2340000	4000000	2000000	2000000	2000000
A0A024QZZ7	2800000	4200000	2800000	2800000	4200000	2800000	10800000	12000000	11400000	380000000	6200000	600000000	3080000	3080000	3080000	2500000	2500000	2500000	2100000	2100000	2100000	2100000	4700000	4465000	2700000	5500000	17000000	2400000	2400000	2400000
Q4W4Y1	11000000	16500000	11000000	11000000	16500000	11000000	1300000	1170000	936000	1300000	1170000	936000	31960000	53000000	7800000	1000000	2100000	1000000	1000000	2100000	1000000	1650000	9800000	8600000	2700000	2430000	3400000	2400000	2400000	2400000
P09874	17000000	13000000	21000000	17000000	13000000	21000000	6030000	6700000	6365000	4100000	3690000	5100000	3360000	3080000	2800000	3360000	3080000	2800000	920000	920000	920000	920000	32000000	30400000	2880000	2592000	2400000	4290000	4290000	4290000
P84098	31000000	46500000	31000000	31000000	46500000	31000000	7110000	7900000	7505000	4900000	4410000	3528000	3000000	3000000	3000000	2600000	2600000	2600000	2600000	2600000	2600000	2600000	32000000	30400000	2880000	2592000	2400000	4290000	4290000	4290000
Q53F48	12000000	12000000	18000000	5000000	2800000	7200000	3870000	4300000	4085000	5400000	4860000	3888000	5400000	4950000	4500000	2300000	2100000	2100000	1230000	1025000	820000	820000	8000000	7600000	2900000	2610000	5200000	4290000	4290000	4290000
P50502	1200000	1200000	1800000	1200000	1200000	1800000	5490000	6100000	5795000	4600000	4140000	3312000	4900000	4900000	4900000	2600000	2600000	2600000	2600000	2600000	2600000	2600000	19000000	18050000	2900000	2610000	130000	2900000	2900000	2900000
P61970	13000000	19500000	13000000	13000000	19500000	13000000	17100000	19000000	18050000	21000000	1100000	880000	1300000	1300000	1300000	920000	920000	920000	920000	920000	920000	920000	8300000	8300000	2900000	3500000	2800000	2900000	2900000	2900000
P56537	16000000	24000000	16000000	16000000	24000000	16000000	3600000	4000000	3800000	16000000	14400000	11520000	3990000	4200000	2700000	3990000	4200000	2700000	920000	920000	920000	920000	6300000	5985000	3000000	2700000	2160000	2900000	2900000	2900000
P05787	6100000	3400000	8800000	6100000	3400000	8800000	31500000	35000000	33250000	22000000	11000000	12000000	4920000	4510000	4100000	4920000	4510000	4100000	3000000	2500000	2000000	3000000	6300000	5985000	3000000	2700000	2160000	3300000	3300000	3300000
M0QYS1	1800000	2700000	1800000	1800000	2700000	1800000	3060000	3400000	3230000	4000000	3600000	2880000	2640000	2640000	2640000	2500000	2500000	2500000	2500000	2500000	2500000	2500000	16000000	15200000	3000000	2700000	2160000	2800000	2800000	2800000
Q4JM47	5300000	9000000	7400000	5300000	9000000	7400000	81000000	90000000	85500000	160000000	3300000	2800000	2600000	2600000	2600000	11280000	10340000	9400000	23100000	2200000	22000000	22000000	2900000	2755000	3100000	2790000	2232000	3300000	3300000	3300000
B2R6F3	13000000	19500000	13000000	13000000	19500000	13000000	16200000	18000000	17100000	39000000	35100000	28080000	3000000	3000000	3000000	1000000	2100000	2100000	1200000	1200000	1200000	1200000	7500000	7125000	3100000	12000000	3600000	2800000	2800000	2800000
B2RU06	1105000	310000	1900000	1105000	310000	1900000	7740000	8600000	8170000	2200000	1980000	1584000	2420000	2600000	1600000	2420000	2600000	1600000	1200000	1200000	1200000	1200000	5700000	5415000	3200000	2880000	3900000	4420000	4420000	4420000
Q71RH4	2090000	280000	3900000	2090000	280000	3900000	6100000	5490000	1300000	6100000	5490000	1300000	7800000	7800000	10140000	920000	4030000	920000	920000	4030000	920000	4200000	5700000	5415000	3200000	2880000	3900000	4420000	4420000	4420000
J3QQV1	3800000	5700000	3800000	3800000	5700000	3800000	7600000	6840000	5472000	7600000	6840000	5472000	4300000	4300000	4300000	2500000	3900000	3900000	2500000	3900000	3900000	3900000	12000000	11000000	3200000	8300000	6640000	4420000	4420000	4420000
P35270	1800000	2700000	1800000	1800000	2700000	1800000	51000000	45900000	36720000	65000000	58500000	46800000	2400000	2200000	2000000	2400000	2200000	2000000	1200000	1200000	1440000	1440000	4800000	4560000	3300000	3700000	4600000	2900000	2900000	2900000
Q53Y51	1700000	2550000	1700000	1700000	2550000	1700000	3500000	3150000	2520000	3500000	3150000	2520000	4200000	4200000	5460000	7200000	6600000	6000000	3000000	2500000	2000000	2000000	4800000	4560000	3300000	3700000	4600000	1900000	1900000	1900000
X6RA14	46500000	46500000	46500000	46500000	46500000	46500000	10800000	12000000	11400000	3600000	3240000	2592000	1800000	1650000	1500000	2600000	2600000	2600000	2600000	2600000	2600000	1650000	4400000	4180000	3400000	7200000	5500000	1900000	1900000	1900000
A0JLQ5	11000000	16500000	11000000	11000000	16500000	11000000	6660000	7400000	7030000	7200000	6480000	5184000	1200000	1200000	1560000	1200000	1200000	1560000	1200000	1200000	1200000	1200000	7700000	7315000	3400000	3060000	11000000	2900000	2900000	2900000
P12081	930000	930000	1395000	930000	930000	1395000	11700000	13000000	12350000	7800000	8100000	8400000	4300000	4300000	5590000	4300000	4300000	5590000	1065000	887500	710000	710000	8000000	8000000	3400000	3400000	2720000	2900000	2900000	2900000
P40926	2900000	530000	27000000	2900000	530000	27000000	32400000	36000000	34200000	22000000	3700000	1500000	12650000	1500000	17000000	12650000	1500000	17000000	4950000	4125000	3300000	4950000	12000000	11000000	3500000	3150000	2520000	4550000	4550000	4550000
Q53HA4	1500000	2250000	1500000	1500000	2250000	1500000	1300000	1200000	4700000	1300000	1200000	4700000	1300000	1300000	1300000	4030000	4030000	4030000	4030000	4030000	4030000	4030000	12000000	11400000	3600000	3240000	2592000	4600000	4600000	4600000
P04264	6250000	10000000	2500000	5900000	6000000	12000000	180000000	200000000	190000000	29000000	28000000	91000000	4500000	120000000	26000000	4500000	120000000	26000000	3900000	1200000	3300000	3900000	16000000	15200000	3660000	2700000	3300000	17000000	17000000	17000000
A0A024R814	7300000	10950000	7300000	7300000	10950000	7300000	15300000	17000000	16150000	22000000	19800000	15840000	4320000	3960000	3600000	4320000	3960000	3600000	2200000	1200000	1600000	2200000	3200000	3040000	3800000	5000000	4800000	3000000	3000000	3000000
Q6IBA2	7400000	11100000	7400000	7400000	11100000	7400000	17100000	19000000	18050000	17000000	15300000	12240000	1560000	1430000	1300000	1680000	1540000	1400000	1950000	1625000	1300000	1300000	9100000	8000000	3800000	3300000	5000000	3000000	3000000	3000000
P62269	8600000	12900000	8600000	8600000	12900000	8600000	23400000	26000000	24700000	28000000	25200000	2400000	4100000	4100000	4100000	1200000	1200000	1200000	1200000	1200000	1200000	1200000	6100000	5795000	3900000	3510000	2808000	17000000	17000000	17000000
V9HWC9	31500000	31500000	31500000	31500000	31500000	31500000	18000000	20000000	19000000	13000000	11700000	9360000	4500000	4500000	5850000	3900000	920000	3900000	3900000	920000	3900000	3900000	12000000	11000000	3900000	3510000	2808000	3000000	3000000	3000000
P19623	7700000	4400000	11000000	7700000	4400000	11000000	12000000	10800000	8640000	12000000	10800000	8640000	2090000	2090000	2090000	920000	920000	920000	920000	920000	920000	920000	8300000	8300000	3900000	3510000	7500000	3700000	3700000	3700000
P35998	8900000	13350000	8900000	8900000	13350000	8900000	2300000	2070000	1656000	2300000	2070000	1656000	1440000	1320000	1200000	1440000	1320000	1200000	930000	775000	620000	620000	3400000	3230000	4000000	3600000	2880000	3700000	3700000	3700000
P35527	3800000	6200000	1400000	6300000	2200000	6200000	135000000	150000000	142500000	28000000	5600000	53000000	2000000	86000000	7100000	2000000	86000000	7100000	1095000	912500	730000	1095000	4700000	4465000	4100000	12000000	4700000	2500000	2500000	2500000
Q32Q12	2200000	3300000	2200000	2200000	3300000	2200000	20700000	23000000	21850000	12000000	10800000	520000	912000	836000	760000	14400000	13200000	12000000	4050000	3375000	2700000	2700000	4700000	4465000	4100000	12000000	4700000	2500000	2500000	2500000
Q53F64	2900000	2900000	4350000	1800000	2700000	1800000	23400000	26000000	24700000	18000000	16200000	2900000	3910000	3900000	2800000	7160000	6200000	5800000	5100000	4250000	3400000	3400000	4700000	4465000	4100000	12000000	4700000	3100000	3100000	3100000
A0A090N8G0	1500000	2250000	1500000	3150000	1900000	4400000	13500000	15000000	14250000	9400000	11000000	15000000	6090000	9800000	1700000	6090000	9800000	1700000	3300000	2750000	2200000	3300000	6700000	6365000	4100000	3690000	5100000	3100000	3100000	3100000
Q59EJ5	2200000	2200000	3300000	840000	840000	1260000	4320000	4800000	4560000	6000000	5400000	1100000	3480000	4300000	1900000	3960000	3630000	3300000	1800000	1500000	1200000	1200000	8400000	7980000	4100000	3690000	400000	2200000	2200000	2200000
Q96C19	3700000	5550000	3700000	3700000	5550000	3700000	8460000	9400000	8930000	8800000	7920000	6336000	3520000	3520000	3520000	2600000	2600000	2600000	2600000	2600000	2600000	2600000	8600000	8170000	4100000	6700000	6300000	1100000	1100000	1100000
P52895	1200000	1800000	1200000	1200000	1800000	1200000	28800000	32000000	30400000	22000000	19800000	15840000	6600000	6600000	6600000	2600000	2600000	2600000	2600000	2600000	2600000	2600000	8600000	8170000	4100000	6700000	6300000	3200000	3200000	3200000
P26639	470000	470000	705000	470000	470000	705000	7740000	8600000	8170000	4100000	6700000	6300000	4520000	5400000	2600000	4520000	5400000	2600000	1200000	1200000	1200000	1200000	9700000	9215000	4200000	3780000	5100000	1000000	1000000	1000000
Q5PY61	1230000	760000	1700000	3000000	2600000	59000000	108000000	120000000	114000000	130000000	42000000	18000000	3240000	2970000	2700000	2800000	6600000	28000000	10950000	9125000	7300000	7300000	4800000	4560000	4300000	6500000	7200000	2100000	2100000	2100000
P27635	5100000	7650000	5100000	5100000	7650000	5100000	4680000	5200000	4940000	6100000	5490000	4392000	4900000	4900000	4900000	2600000	2200000	2200000	2600000	2200000	2200000	2200000	11000000	8800000	4300000	4900000	3920000	2500000	2500000	2500000
Q0VGA3	7700000	4400000	11000000	7700000	4400000	11000000	4780000	3400000	4400000	4780000	3400000	4400000	2200000	2200000	2860000	2200000	2200000	2860000	920000	920000	920000	920000	11000000	10450000	4300000	6600000	8000000	2500000	2500000	2500000
Q02878	3600000	3600000	5400000	6800000	10200000	6800000	15300000	17000000	16150000	30000000	2100000	9900000	3980000	3200000	3400000	3980000	3200000	3400000	6150000	5125000	4100000	6150000	3200000	3040000	4400000	3960000	10000000	2500000	2500000	2500000
P63162	7900000	11850000	7900000	7900000	11850000	7900000	13500000	15000000	14250000	25000000	1200000	1200000	6600000	6050000	5500000	6600000	6050000	5500000	1065000	887500	710000	710000	8000000	8000000	4400000	12000000	8600000	2500000	2500000	2500000
A0A024R2G7	3000000	4500000	3000000	3000000	4500000	3000000	5670000	6300000	5985000	2300000	2070000	1656000	2500000	2500000	2500000	2600000	2600000	2600000	2600000	2600000	2600000	2600000	7600000	7220000	4500000	4050000	3240000	3900000	3900000	3900000
Q9Y3U8	21000000	21000000	21000000	21000000	21000000	21000000	14400000	16000000	15200000	380000000	380000000	380000000	4920000	4510000	4100000	2600000	2600000	2600000	2600000	2600000	2600000	3000000	15000000	14250000	4500000	4050000	3300000	3900000	3900000	3900000
M0QZC5	8300000	12450000	8300000	8300000	12450000	8300000	5490000	6100000	5795000	13000000	11700000	9360000	2100000	2100000	2100000	2600000	2600000	2600000	2600000	2600000	2600000	2600000	6100000	5795000	4600000	4140000	3312000	3900000	3900000	3900000
R4SBI6	1040000	880000	1200000	3000000	2100000	3900000	18900000	21000000	19950000	9400000	30000000	21000000	2200000	12000000	12000000	16320000	22000000	7600000	990000	825000	660000	3300000	6100000	5795000	4600000	4140000	3312000	3900000	3900000	3900000
Q12771	3450000	1900000	5000000	3450000	1900000	5000000	27900000	31000000	29450000	17000000	15300000	1800000	6960000	6380000	5800000	6960000	6380000	5800000	5100000	4250000	3400000	5100000	12000000	11000000	4600000	9300000	7000000	4030000	4030000	4030000
O00231	800000	800000	1200000	800000	800000	1200000	6120000	6800000	6460000	4600000	9600000	8900000	3700000	3900000	2500000	3700000	3900000	2500000	1065000	887500	710000	710000	8000000	8000000	4600000	4140000	3312000	4030000	4030000	4030000
Q16851	11000000	16500000	11000000	11000000	16500000	11000000	8730000	9700000	9215000	4200000	3780000	5100000	6840000	6270000	5700000	4000000	4000000	5200000	920000	920000	920000	1500000	8900000	8455000	4700000	4230000	9500000	2300000	2300000	2300000
P16402	14000000	21000000	14000000	14000000	21000000	14000000	33300000	37000000	35150000	31000000	27900000	22320000	4900000	4900000	4900000	1200000	1200000	1200000	1200000	1200000	1200000	1200000	4700000	4465000	4710000	5500000	2800000	2300000	2300000	2300000
Q15393	8900000	13350000	8900000	8900000	13350000	8900000	8030000	9900000	4400000	8030000	9900000	4400000	2800000	2800000	2800000	3500000	3500000	4550000	1000000	1000000	1000000	1000000	15000000	14250000	4800000	14000000	14000000	2600000	2600000	2600000
P10809	17000000	13000000	21000000	17000000	13000000	21000000	86400000	96000000	91200000	200000000	7300000	9600000	1800000	1650000	1500000	1800000	1650000	1500000	1650000	1375000	1100000	1650000	7900000	7505000	4900000	4410000	3528000	2600000	2600000	2600000
O43592	11000000	16500000	11000000	11000000	16500000	11000000	6600000	5940000	5500000	6600000	5940000	5500000	4800000	4800000	6240000	4800000	4800000	6240000	930000	775000	620000	620000	9100000	8645000	4900000	6900000	7400000	2100000	2100000	2100000
Q3B7A3	11000000	16500000	11000000	11000000	16500000	11000000	9000000	10000000	9500000	190000000	330000000	310000000	3480000	3190000	2900000	3900000	920000	920000	3900000	920000	920000	6000000	31000000	29450000	4900000	4410000	1500000	2600000	2600000	2600000
Q6IBS5	1600000	2400000	1600000	1600000	2400000	1600000	7740000	8600000	8170000	9600000	8640000	6912000	3630000	3630000	3630000	1200000	1000000	1000000	1200000	1000000	1000000	1000000	25000000	23750000	5040000	4536000	4200000	2100000	2100000	2100000
P09661	16000000	24000000	16000000	16000000	24000000	16000000	2520000	2800000	2660000	84000000	53000000	97000000	4560000	4180000	3800000	4560000	4180000	3800000	705000	587500	470000	5300000	13000000	11000000	5200000	4680000	3744000	2600000	2600000	2600000
P25786	11000000	16500000	11000000	11000000	16500000	11000000	16200000	18000000	17100000	26000000	23400000	18720000	5610000	8700000	1800000	5610000	8700000	1800000	50000	1275000	2500000	2500000	13000000	12350000	5300000	4770000	7700000	2600000	2600000	2600000
P49720	1400000	1400000	2100000	1100000	1650000	1100000	14400000	16000000	15200000	20000000	18000000	700000	10160000	15000000	3800000	10160000	15000000	3800000	2850000	2375000	1900000	2850000	13000000	12350000	5300000	4770000	7700000	2200000	2200000	2200000
P30153	5600000	1400000	4200000	5600000	1400000	4200000	7020000	7800000	7410000	3100000	7200000	12000000	5780000	8200000	2400000	5780000	8200000	2400000	495000	412500	330000	5300000	4300000	4085000	5400000	4860000	3888000	2200000	2200000	2200000
P50991	3100000	3100000	4650000	2445000	990000	3900000	9900000	11000000	10450000	8100000	5400000	10000000	13120000	17000000	6600000	13120000	17000000	6600000	920000	920000	920000	920000	12000000	11400000	5400000	4860000	3888000	4160000	4160000	4160000
Q53GA7	7700000	4400000	11000000	7700000	4400000	11000000	53100000	59000000	56050000	34000000	190000	14000000	12000000	12000000	12000000	3330000	2600000	2900000	4500000	3750000	3000000	3000000	8800000	8360000	5700000	9200000	9100000	4160000	4160000	4160000
O60814	2800000	4200000	2800000	2800000	4200000	2800000	10800000	12000000	11400000	380000000	6200000	600000000	3080000	3080000	3080000	2500000	2500000	2500000	2500000	2500000	2500000	2500000	13000000	12350000	5700000	9700000	11000000	4160000	4160000	4160000
Q15149	490000	490000	735000				8910000	9900000	9405000	1100000	23000000	12000000	2640000	2640000	2640000	2500000	2500000	2500000	2500000	2500000	2500000	2500000	6300000	5985000	5760000	5184000	4800000	2700000	2700000	2700000
P68371	2200000	1100000	3300000	2200000	1100000	3300000	28800000	32000000	30400000	2880000	2592000	2400000	780000	715000	650000	780000	715000	650000	920000	920000	920000	920000	22000000	20900000	5900000	11000000	5700000	2000000	2000000	2000000
P46779	3100000	4650000	3100000	3100000	4650000	3100000	4050000	4500000	4275000	3300000	2970000	2376000	3700000	3700000	3700000	2100000	2500000	2500000	2100000	2500000	2500000	2500000	4800000	4560000	6000000	5400000	1100000	2400000	2400000	2400000
Q53GN6	13000000	19500000	13000000	13000000	19500000	13000000	4230000	4700000	4465000	4100000	12000000	4700000	2200000	2200000	2200000	4090000	3000000	3700000	930000	775000	620000	705000	5200000	4940000	6100000	5490000	4392000	2400000	2400000	2400000
Q99460	13000000	19500000	13000000	13000000	19500000	13000000	4600000	9300000	7000000	4600000	9300000	7000000	12000000	12000000	12000000	5500000	5500000	7150000	1200000	1200000	1440000	1440000	9500000	8300000	6100000	5490000	1300000	4290000	4290000	4290000
E9PEB5	7500000	11250000	7500000	7500000	11250000	7500000	17000000	15300000	12240000	17000000	15300000	12240000	2700000	2700000	2700000	2100000	2100000	2100000	2100000	2100000	2100000	2100000	10000000	8700000	6100000	5490000	1300000	4290000	4290000	4290000
P62979	1230000	760000	1700000	3000000	2600000	59000000	108000000	120000000	114000000	130000000	42000000	18000000	2800000	6600000	28000000	2800000	6600000	28000000	10950000	9125000	7300000	10950000	13000000	12000000	6100000	5490000	1300000	4290000	4290000	4290000
Q53FC7	3400000	5000000	1800000	8000000	8500000	14000000	45900000	51000000	48450000	27000000	38000000	30000000	3300000	3300000	3300000	8390000	7400000	6700000	1725000	850000	1300000	1500000	7400000	7030000	6200000	5580000	4464000	2900000	2900000	2900000
Q3B7A7	590000	885000	590000	590000	885000	590000	2790000	3100000	2945000	1300000	5600000	4400000	2970000	2970000	2970000	2800000	2800000	3640000	50000	1275000	2500000	2500000	17000000	16150000	6200000	6500000	17000000	2900000	2900000	2900000
P16403	14000000	21000000	14000000	14000000	21000000	14000000	33300000	37000000	35150000	31000000	27900000	22320000	3100000	3100000	3100000	2300000	2100000	2100000	2300000	2300000	2300000	2300000	12000000	11400000	6400000	7400000	6300000	2900000	2900000	2900000
P20618	330000	330000	495000	3600000	5400000	3600000	8460000	9400000	8930000	9000000	8100000	510000	2040000	1870000	1700000	2040000	1870000	1700000	1200000	1200000	1200000	1200000	8700000	7900000	6500000	5850000	4680000	3300000	3300000	3300000
A0A024QZN9	7400000	11100000	7400000	7400000	11100000	7400000	6930000	7700000	7315000	15000000	13500000	10800000	2500000	2500000	2500000	1200000	1200000	1200000	705000	587500	470000	705000	7900000	7900000	6600000	5940000	5500000	2800000	2800000	2800000
Q96HE7	3500000	3500000	5250000	3100000	2900000	3300000	21600000	24000000	22800000	9200000	16000000	17000000	2700000	2700000	2700000	9300000	13000000	4000000	50000	1275000	2500000	2100000	11000000	10450000	6800000	6120000	4896000	3300000	3300000	3300000
P62854	6500000	9750000	6500000	6500000	9750000	6500000	8000000	7200000	5760000	8000000	7200000	5760000	3500000	3500000	3500000	2300000	2100000	2100000	2300000	2100000	2100000	2100000	3800000	3610000	6840000	6156000	5700000	2800000	2800000	2800000
A0A024R872	1700000	1500000	1900000	1700000	1500000	1900000	7470000	8300000	7885000	4200000	3780000	3600000	2650000	3200000	1500000	2650000	3200000	1500000	990000	825000	660000	660000	7800000	7800000	6840000	6156000	5700000	4420000	4420000	4420000
Q32Q75	11000000	16500000	11000000	11000000	16500000	11000000	4230000	4700000	4465000	12000000	10800000	8640000	4680000	4290000	3900000	3900000	920000	920000	3900000	920000	920000	920000	7000000	6650000	6900000	6210000	4968000	4420000	4420000	4420000
B4DWC4	14000000	21000000	14000000	14000000	21000000	14000000	1170000	1300000	1235000	79000000	71100000	56880000	2970000	2970000	2970000	2300000	2300000	2300000	2300000	2300000	2300000	2300000	14000000	13300000	7000000	6000000	17000000	4420000	4420000	4420000
M1V481	9700000	14550000	9700000	9700000	14550000	9700000	2100000	1890000	1512000	2100000	1890000	1512000	2200000	2200000	2860000	2200000	2200000	2860000	920000	920000	920000	920000	8600000	8600000	7300000	6570000	5256000	2900000	2900000	2900000
Q04837	6300000	9450000	6300000	6300000	9450000	6300000	18000000	20000000	19000000	17000000	15300000	12240000	6600000	6050000	5500000	6600000	6050000	5500000	1065000	887500	710000	710000	4200000	3990000	7400000	7700000	6160000	1900000	1900000	1900000
X5DR03	1100000	1100000	1100000	1100000	1100000	1100000	13000000	11700000	9360000	13000000	11700000	9360000	3120000	3300000	2100000	2300000	2300000	2300000	2300000	2300000	2300000	2300000	14000000	13300000	7500000	15000000	16000000	1900000	1900000	1900000
O15144	11000000	16500000	11000000	11000000	16500000	11000000	8600000	7740000	950000	8600000	7740000	950000	2760000	2530000	2300000	2760000	2530000	2300000	1100000	1100000	1320000	1320000	4600000	4370000	7520000	6500000	6100000	2900000	2900000	2900000
X5D2T3	5100000	7650000	5100000	5100000	7650000	5100000	4680000	5200000	4940000	6100000	5490000	4392000	3100000	3100000	4030000	2600000	2600000	2600000	2600000	2600000	2600000	2600000	4600000	4370000	7520000	6500000	6100000	2900000	2900000	2900000
P62081	5900000	8850000	5900000	5900000	8850000	5900000	8200000	7380000	1200000	8200000	7380000	1200000	3200000	3200000	3200000	2500000	2500000	2500000	2500000	2500000	2500000	2500000	11000000	9100000	7600000	6840000	5472000	4550000	4550000	4550000
Q86VG2	1330000	1700000	960000	1330000	1700000	960000	4860000	5400000	5130000	7900000	7110000	5688000	1680000	1540000	1400000	2520000	2310000	2100000	2400000	2000000	1600000	1600000	9800000	8400000	7700000	6930000	5544000	4600000	4600000	4600000
P13693	4300000	6450000	4300000	4300000	6450000	4300000	6390000	7100000	6745000	8300000	7470000	5976000	3900000	3900000	3900000	4030000	2300000	2300000	4030000	2300000	2300000	2300000	33000000	31350000	7700000	6930000	5544000	17000000	17000000	17000000
E9PGT1	7700000	11550000	7700000	7700000	11550000	7700000	7740000	8600000	8170000	150000000	8900000	3100000	1680000	1540000	1400000	1680000	1540000	1400000	1020000	850000	680000	680000	9800000	9310000	7800000	7020000	5616000	3000000	3000000	3000000
A0A0S2Z410	10000000	15000000	10000000	10000000	15000000	10000000	8910000	9900000	9405000	22000000	19800000	15840000	2800000	2800000	2800000	2200000	1200000	1200000	2200000	1200000	1200000	1200000	13000000	12350000	7800000	8100000	8400000	3000000	3000000	3000000
Q14974	2200000	2200000	3300000	1900000	1700000	2100000	29700000	33000000	31350000	10000000	19000000	23000000	6600000	6600000	6600000	13360000	20000000	4800000	930000	775000	620000	620000	5400000	5130000	7900000	7110000	5688000	17000000	17000000	17000000
P78371	8500000	12750000	8500000	8500000	12750000	8500000	22500000	25000000	23750000	32000000	28800000	23040000	5140000	2300000	5700000	5140000	2300000	5700000	1320000	1100000	880000	1320000	5400000	5130000	7900000	7110000	5688000	3000000	3000000	3000000
Q2TNB3	2600000	1700000	3500000	2600000	1700000	3500000	5220000	5800000	5510000	9300000	8370000	6696000	3630000	3630000	3630000	684000	627000	570000	735000	612500	490000	12000000	14000000	12000000	7970000	5300000	7600000	3700000	3700000	3700000
P06744	2000000	2000000	3000000	3900000	7400000	19000000	74700000	83000000	78850000	40000000	67000000	72000000	32800000	39000000	19000000	32800000	39000000	19000000	4500000	1400000	3800000	4500000	12000000	11000000	8000000	7200000	5760000	3700000	3700000	3700000
V9HW26	3250000	1900000	4600000	3250000	1900000	4600000	21600000	24000000	22800000	10000000	14000000	18000000	2310000	2310000	2310000	3250000	3700000	2000000	705000	587500	470000	4900000	11000000	10450000	8100000	5400000	10000000	2500000	2500000	2500000
P00558	5150000	6300000	4000000	78000000	73000000	57000000	486000000	540000000	513000000	190000000	330000000	310000000	1600000	140000000	69000000	1600000	140000000	69000000	19600000	9200000	15000000	19600000	14000000	12000000	8200000	7380000	1200000	2500000	2500000	2500000
E7EUU4	1105000	310000	1900000	1105000	310000	1900000	7740000	8600000	8170000	2200000	1980000	1584000	2420000	2600000	1600000	2420000	2600000	1600000	1200000	1200000	1200000	1200000	8800000	7900000	8500000	7650000	3500000	3100000	3100000	3100000
Q96QK1	12000000	18000000	12000000	12000000	18000000	12000000	9900000	11000000	10450000	4300000	6600000	8000000	3400000	3400000	3400000	4330000	6000000	1900000	1100000	1100000	1320000	1320000	9400000	8000000	8500000	7650000	3500000	3100000	3100000	3100000
P11279	22000000	33000000	22000000	22000000	33000000	22000000	27000000	4100000	6300000	29000000	26100000	1800000	3400000	3400000	4420000	3400000	3400000	4420000	920000	920000	920000	920000	15000000	14250000	8500000	14000000	25000000	2200000	2200000	2200000
M0R0F0	9300000	13950000	9300000	9300000	13950000	9300000	3060000	3400000	3230000	16000000	14400000	11520000	2310000	2310000	2310000	1000000	1000000	1000000	1000000	1000000	1000000	1000000	4000000	3800000	8700000	7830000	5300000	1100000	1100000	1100000
P39656	9100000	13650000	9100000	9100000	13650000	9100000	3200000	2880000	5100000	3200000	2880000	5100000	3900000	3900000	5070000	3900000	3900000	5070000	1200000	1200000	1200000	1200000	4000000	3800000	8700000	7830000	5300000	3200000	3200000	3200000
P46940	2100000	2100000	3150000	3400000	1600000	10000000	20700000	23000000	21850000	12000000	9200000	28000000	15590000	26000000	3700000	15590000	26000000	3700000	1950000	1625000	1300000	1950000	11000000	10450000	8700000	5100000	5300000	1000000	1000000	1000000
H3BM89	8300000	8300000	12450000	8300000	8300000	12450000	45900000	51000000	48450000	49000000	44100000	35280000	3200000	3200000	3200000	2300000	2100000	2100000	2300000	2300000	2300000	2300000	11000000	10450000	8700000	5100000	5300000	2100000	2100000	2100000
Q59EI4	14000000	21000000	14000000	14000000	21000000	14000000	1400000	1260000	1300000	1400000	1260000	1300000	2090000	2090000	2090000	3900000	3900000	3900000	3900000	3900000	3900000	3900000	7500000	7125000	8900000	8900000	7120000	2500000	2500000	2500000
Q08ES8	2200000	3300000	2200000	2200000	3300000	2200000	3600000	4000000	3800000	2100000	1890000	1512000	2200000	2200000	2200000	1000000	1000000	1000000	1020000	850000	680000	680000	24000000	22800000	9200000	16000000	17000000	2500000	2500000	2500000
P27708	7900000	11850000	7900000	7900000	11850000	7900000	2100000	6500000	4000000	2100000	6500000	4000000	3300000	3300000	4290000	3300000	3300000	4290000	705000	587500	470000	14000000	5800000	5510000	9300000	8370000	6696000	2500000	2500000	2500000
H6VRG2	6250000	10000000	2500000	5900000	6000000	11000000	144000000	160000000	152000000	23000000	28000000	55000000	4400000	82000000	26000000	4400000	82000000	26000000	2700000	1200000	2100000	2700000	15000000	14250000	9400000	11000000	15000000	2500000	2500000	2500000
Q53FN7	1000000	1000000	1500000	1000000	1000000	1500000	4860000	5400000	5130000	7600000	7800000	3100000	6960000	6380000	5800000	2880000	2640000	2400000	735000	612500	490000	5100000	21000000	19950000	9400000	30000000	21000000	3900000	3900000	3900000
P62277	340000	340000	510000	27000000	40500000	27000000	55800000	62000000	58900000	36000000	7400000	5920000	27400000	24000000	22000000	27400000	24000000	22000000	3150000	2625000	2100000	3150000	8600000	8170000	9600000	8640000	6912000	3900000	3900000	3900000
P13639	2355000	3800000	910000	4900000	5900000	24000000	80100000	89000000	84550000	35000000	79000000	31000000	25300000	17000000	24000000	25300000	17000000	24000000	8650000	1300000	8000000	8650000	13000000	12350000	10000000	9000000	11000000	3900000	3900000	3900000
H0YJC0	7900000	11850000	7900000	7900000	11850000	7900000	4500000	5000000	4750000	1300000	1170000	936000	1680000	1540000	1400000	1680000	1540000	1400000	1000000	1000000	1000000	1000000	8600000	8600000	10000000	9000000	7200000	3900000	3900000	3900000
P62263	17000000	25500000	17000000	17000000	25500000	17000000	4770000	5300000	5035000	130000000	42000000	18000000	2860000	2860000	2860000	2500000	3900000	3900000	2500000	3900000	3900000	3900000	8200000	7790000	10800000	9720000	9000000	4030000	4030000	4030000
P32929	8500000	12750000	8500000	8500000	12750000	8500000	4860000	5400000	5130000	2520000	2268000	2100000	2800000	2800000	3640000	2800000	2800000	3640000	705000	587500	470000	5200000	18000000	17100000	11000000	9900000	7920000	4030000	4030000	4030000
P55010	14000000	21000000	14000000	14000000	21000000	14000000	12600000	14000000	13300000	7900000	7110000	5688000	2330000	2700000	1400000	2330000	2700000	1400000	1065000	887500	710000	710000	19000000	18050000	11000000	9900000	7920000	2300000	2300000	2300000
A0A024QZV0	1400000	3100000	4700000	1400000	3100000	4700000	19800000	22000000	20900000	5900000	11000000	5700000	2700000	2600000	2000000	2700000	2600000	2000000	1020000	850000	680000	680000	23000000	21850000	11000000	13000000	14000000	2300000	2300000	2300000
P09622	16000000	24000000	16000000	16000000	24000000	16000000	4400000	3960000	4300000	4400000	3960000	4300000	3000000	3000000	3000000	2300000	2100000	2100000	2300000	2100000	2100000	2100000	59000000	56050000	11000000	190000	14000000	2600000	2600000	2600000
P62995	26000000	39000000	26000000	26000000	39000000	26000000	9000000	8100000	6480000	9000000	8100000	6480000	3900000	3900000	3900000	2300000	2300000	2300000	2300000	2300000	2300000	2300000	59000000	56050000	11000000	190000	14000000	2600000	2600000	2600000
Q13200	7900000	11850000	7900000	7900000	11850000	7900000	4950000	5500000	5225000	4100000	3690000	6300000	2770000	3300000	1600000	2770000	3300000	1600000	1200000	1200000	1200000	1200000	8800000	7900000	12000000	12000000	9600000	2100000	2100000	2100000
B4DI38	13100000	21000000	5200000	65000000	85000000	170000000	9900000	11000000	10450000	7100000	6390000	5112000	5400000	5400000	7020000	5400000	5400000	7020000	1100000	1100000	1320000	1320000	9400000	8000000	12000000	10800000	8640000	2600000	2600000	2600000
P57053	2800000	4200000	2800000	2800000	4200000	2800000	10800000	12000000	11400000	380000000	6200000	600000000	3080000	3080000	3080000	2500000	3900000	3900000	2500000	2500000	2500000	2500000	11000000	9000000	12000000	12000000	9600000	2100000	2100000	2100000
Q8IZ29	2200000	1100000	3300000	2200000	1100000	3300000	28800000	32000000	30400000	2880000	2592000	2400000	6720000	6160000	5600000	780000	715000	650000	930000	775000	620000	2850000	11000000	10450000	12000000	10800000	8640000	2600000	2600000	2600000
B4DY09	550000	825000	550000	3300000	1900000	2800000	16200000	18000000	17100000	13000000	27000000	13000000	7450000	3000000	8500000	7450000	3000000	8500000	5400000	4500000	3600000	5400000	11000000	10450000	12000000	10800000	8640000	2600000	2600000	2600000
P62701	2950000	2500000	3400000	2950000	2500000	3400000	25200000	28000000	26600000	39000000	35100000	28080000	3120000	2860000	2600000	3120000	2860000	2600000	1065000	887500	710000	710000	8000000	8000000	12000000	10800000	8640000	2200000	2200000	2200000
B4DJV2	2300000	2900000	4050000	2300000	2900000	4050000	10800000	12000000	11400000	17000000	12000000	24000000	7220000	8700000	4100000	7220000	8700000	4100000	1500000	1250000	1000000	1500000	7900000	7505000	12050000	15000000	6500000	2200000	2200000	2200000
P60900	16000000	24000000	16000000	16000000	24000000	16000000	22500000	25000000	23750000	13000000	530000	424000	15600000	14300000	13000000	15600000	14300000	13000000	1500000	1250000	1000000	1500000	8800000	8360000	13000000	11700000	390000	4160000	4160000	4160000
F8VZX2	390000	390000	585000	390000	390000	585000	6480000	7200000	6840000	1100000	1100000	880000	2400000	2400000	2400000	2500000	2500000	2500000	2100000	1750000	1400000	2100000	24000000	22800000	13000000	4100000	14000000	4160000	4160000	4160000
Q15182	7900000	11850000	7900000	7900000	11850000	7900000	13500000	15000000	14250000	25000000	1200000	1200000	7340000	6700000	5700000	6600000	6050000	5500000	1095000	912500	730000	4350000	24000000	22800000	13000000	11700000	9360000	4160000	4160000	4160000
Q6IBN0	7500000	11250000	7500000	7500000	11250000	7500000	2300000	5100000	5200000	2300000	5100000	5200000	2420000	2600000	1600000	744000	682000	620000	920000	920000	920000	920000	76000000	72200000	13000000	18000000	45000000	2700000	2700000	2700000
B4DMH3	530000	530000	795000	530000	530000	795000	7970000	5300000	7600000	7970000	5300000	7600000	3200000	3200000	3200000	1000000	2100000	2100000	1200000	1200000	1200000	1200000	8700000	7900000	14000000	12600000	10080000	2000000	2000000	2000000
Q16401	9300000	13950000	9300000	9300000	13950000	9300000	7200000	8000000	7600000	7930000	8300000	5400000	2300000	2300000	2990000	2760000	2530000	2300000	1170000	975000	780000	780000	8800000	8360000	14010000	15000000	9300000	2400000	2400000	2400000
Q6NTA2	3600000	5400000	3600000	3600000	5400000	3600000	10800000	12000000	11400000	20000000	18000000	14400000	1320000	1210000	1100000	3840000	3520000	3200000	1200000	1200000	1440000	1440000	16000000	15200000	15000000	13500000	10800000	2400000	2400000	2400000
L8B4J3	1230000	760000	1700000	3000000	2600000	59000000	108000000	120000000	114000000	130000000	42000000	18000000	2800000	6600000	28000000	2800000	6600000	28000000	10950000	9125000	7300000	10950000	16000000	15200000	15000000	13500000	10800000	4290000	4290000	4290000
C9JXB8	17000000	13000000	21000000	17000000	13000000	21000000	8100000	9000000	8550000	160000000	3300000	2800000	2530000	2530000	2530000	2500000	2500000	2500000	2500000	2500000	2500000	2500000	8600000	8170000	16000000	14400000	11520000	4290000	4290000	4290000
Q93009	11000000	16500000	11000000	11000000	16500000	11000000	3900000	3510000	2808000	3900000	3510000	2808000	7200000	6600000	6000000	3900000	3900000	5070000	50000	1275000	2500000	3000000	8600000	8170000	16000000	14400000	11520000	4290000	4290000	4290000
O75390	2300000	2900000	4050000	2300000	2900000	4050000	10800000	12000000	11400000	17000000	12000000	24000000	7220000	8700000	4100000	7220000	8700000	4100000	1500000	1250000	1000000	1500000	9500000	8300000	16000000	14400000	11520000	2900000	2900000	2900000
P20337	3700000	5550000	3700000	3700000	5550000	3700000	14000000	12600000	10080000	14000000	12600000	10080000	2880000	2640000	2400000	2880000	2640000	2400000	4050000	3375000	2700000	4050000	12000000	11000000	17000000	3200000	2560000	2900000	2900000	2900000
P61978	1700000	1700000	2550000	1000000	17000000	9300000	40500000	45000000	42750000	79000000	1400000	1300000	21600000	19800000	18000000	21600000	19800000	18000000	4850000	1100000	4300000	4850000	19000000	18050000	17000000	15300000	12240000	2900000	2900000	2900000
P41252	2400000	3700000	2600000	2400000	3700000	2600000	10800000	12000000	11400000	4100000	9300000	13000000	5850000	6100000	4000000	5850000	6100000	4000000	705000	587500	470000	130000000	20000000	19000000	17000000	15300000	12240000	3300000	3300000	3300000
P16152	7700000	11550000	7700000	7700000	11550000	7700000	48600000	54000000	51300000	22000000	19800000	1400000	6720000	6160000	5600000	6720000	6160000	5600000	1650000	1375000	1100000	1650000	31000000	29450000	17000000	15300000	1800000	2800000	2800000	2800000
Q9ULV4	530000	530000	795000	530000	530000	795000	7970000	5300000	7600000	7970000	5300000	7600000	20000000	12000000	20000000	2600000	2600000	2600000	2600000	2600000	2600000	4800000	12000000	11000000	18000000	16200000	12960000	3300000	3300000	3300000
P62851	22000000	33000000	22000000	22000000	33000000	22000000	18900000	21000000	19950000	31000000	27900000	22320000	3000000	3000000	3000000	2600000	2200000	2200000	2600000	2200000	2200000	2200000	13000000	12350000	18000000	16200000	12960000	2800000	2800000	2800000
Q5JP53	4300000	3700000	4900000	4300000	3700000	4900000	33300000	37000000	35150000	28000000	25200000	910000	5400000	5400000	7020000	1200000	1200000	1200000	1200000	1200000	1200000	1200000	7000000	6650000	19000000	17100000	13680000	4420000	4420000	4420000
B8ZWD1	16000000	24000000	16000000	16000000	24000000	16000000	12000000	10800000	8640000	12000000	10800000	8640000	2090000	2090000	2090000	3900000	3900000	3900000	3900000	3900000	3900000	3900000	12000000	10000000	19000000	17100000	13680000	4420000	4420000	4420000
A0A024RC46	2100000	2100000	3150000	14000000	21000000	14000000	54000000	60000000	57000000	26000000	1200000	1100000	7800000	7800000	10140000	7800000	7800000	10140000	4200000	3500000	2800000	4200000	12000000	11000000	19000000	17100000	13680000	4420000	4420000	4420000
P17174	640000	640000	960000	640000	640000	960000	6750000	7500000	7125000	3100000	12000000	3600000	3690000	2200000	3700000	3690000	2200000	3700000	2250000	1875000	1500000	2250000	3300000	3135000	20000000	18000000	640000	2900000	2900000	2900000
P62807	2800000	4200000	2800000	2800000	4200000	2800000	10800000	12000000	11400000	510000000	11000000	41000000	2100000	2100000	2100000	2600000	2600000	2600000	2600000	2600000	2600000	2600000	12000000	11400000	20000000	18000000	14400000	1900000	1900000	1900000
A8K4Z4	3200000	4800000	3200000	3200000	4800000	3200000	31500000	35000000	33250000	10000000	1400000	540000	11880000	10890000	9900000	11880000	10890000	9900000	3230000	660000	2900000	3230000	12000000	11400000	20000000	18000000	14400000	1900000	1900000	1900000
Q53GN4	13000000	19500000	13000000	13000000	19500000	13000000	4320000	4800000	4560000	3300000	3700000	4600000	6090000	9800000	1700000	1200000	1200000	1200000	1200000	1200000	1200000	3300000	62000000	58900000	20000000	20000000	35000000	2900000	2900000	2900000
Q0VGD6	2000000	1600000	2400000	2000000	1600000	2400000	7830000	8700000	8265000	4600000	4140000	6200000	4920000	4510000	4100000	4920000	4510000	4100000	3150000	2625000	2100000	3150000	7900000	7505000	21000000	18900000	15120000	2900000	2900000	2900000
H0YKK0	7900000	11850000	7900000	7900000	11850000	7900000	2520000	2800000	2660000	79000000	100000000	120000000	4560000	4180000	3800000	4560000	4180000	3800000	705000	587500	470000	17000000	7900000	7505000	21000000	18900000	15120000	4550000	4550000	4550000
F6KPG5	350000	525000	350000	11000000	7000000	24000000	171000000	190000000	180500000	86000000	81000000	160000000	12000000	43000000	31000000	12000000	43000000	31000000	50000	1275000	2500000	50000	14000000	13300000	21000000	18900000	2800000	4600000	4600000	4600000
P00338	2000000	2000000	3000000	3700000	1100000	52000000	117000000	130000000	123500000	150000000	8900000	3100000	8140000	9700000	4700000	8140000	9700000	4700000	6230000	660000	5900000	6230000	19000000	18050000	21000000	1100000	880000	17000000	17000000	17000000
Q8IWP6	1800000	1800000	2700000	1800000	1800000	2700000	45000000	40500000	4800000	57000000	51300000	1600000	4560000	4180000	3800000	2500000	2500000	2500000	2500000	2500000	2500000	2500000	23000000	21850000	22000000	19800000	15840000	3000000	3000000	3000000
Q53FW2	3110000	720000	5500000	3110000	720000	5500000	16200000	18000000	17100000	11000000	9900000	7920000	6540000	9300000	2700000	920000	920000	920000	1650000	1375000	1100000	1100000	29000000	27550000	22000000	18000000	27000000	3000000	3000000	3000000
X5D7E3	39000000	39000000	39000000	39000000	39000000	39000000	4230000	4700000	4465000	12000000	10800000	8640000	1500000	50000000	27000000	2600000	2200000	2600000	2600000	2200000	2600000	1850000	32000000	30400000	22000000	19800000	15840000	17000000	17000000	17000000
Q5CAQ5	2400000	2400000	3600000	6000000	13000000	10000000	117000000	130000000	123500000	67000000	96000000	110000000	3120000	2860000	2600000	2000000	9400000	22000000	3150000	1700000	2300000	2300000	35000000	33250000	22000000	11000000	12000000	3000000	3000000	3000000
Q9NYU2	21000000	31500000	21000000	21000000	31500000	21000000	2500000	2250000	720000	2500000	2250000	720000	630000	9900000	14000000	2300000	2100000	2300000	2300000	2100000	2300000	2300000	36000000	34200000	22000000	3700000	1500000	3700000	3700000	3700000
D3DUG9	21000000	31500000	21000000	21000000	31500000	21000000	5400000	6000000	5700000	2100000	1890000	4100000	2600000	2600000	2600000	2100000	2100000	2100000	2100000	2100000	2100000	2100000	48000000	45600000	22000000	19800000	11000000	3700000	3700000	3700000
Q59FR8	1100000	1100000	1650000	40000000	60000000	40000000	153000000	170000000	161500000	150000000	7400000	5920000	3110000	3000000	2300000	11240000	11000000	8200000	6750000	5625000	4500000	4500000	33000000	31350000	24000000	49000000	24000000	2500000	2500000	2500000
Q8TDN6	9300000	13950000	9300000	9300000	13950000	9300000	6660000	7400000	7030000	7200000	6480000	5184000	15600000	14300000	13000000	1200000	1200000	1560000	50000	1275000	2500000	1100000	88000000	83600000	24000000	52000000	56000000	2500000	2500000	2500000
J3KQ18	1700000	2550000	1700000	1700000	2550000	1700000	3500000	3150000	2520000	3500000	3150000	2520000	7200000	6600000	6000000	7200000	6600000	6000000	3000000	2500000	2000000	3000000	12000000	9900000	25000000	22500000	320000	3100000	3100000	3100000
Q9UQM3	250000	250000	375000	250000	250000	375000	27900000	31000000	29450000	4900000	4410000	1500000	108500000	21000000	140000000	1128000	1034000	940000	1200000	1200000	1440000	31700000	14000000	12000000	25000000	22500000	320000	3100000	3100000	3100000
P08727	1300000	2400000	1500000	1300000	2400000	1500000	14400000	16000000	15200000	30000000	9300000	5700000	2690000	3700000	1200000	2690000	3700000	1200000	1000000	1000000	1000000	1000000	15000000	14250000	25000000	1200000	1200000	2200000	2200000	2200000
Q92945	790000	790000	1185000	790000	790000	1185000	9000000	10000000	9500000	3600000	3240000	4300000	6360000	5830000	5300000	2500000	2500000	2500000	2500000	2500000	2500000	2500000	18000000	17100000	26000000	23400000	18720000	1100000	1100000	1100000
Q07020	11000000	16500000	11000000	11000000	16500000	11000000	10800000	12000000	11400000	13000000	11700000	9360000	2200000	2200000	2200000	3900000	3900000	3900000	1170000	975000	780000	780000	48000000	45600000	27000000	4100000	6300000	3200000	3200000	3200000
P31150	8300000	8300000	12450000	8300000	8300000	12450000	7470000	8300000	7885000	1200000	1080000	6600000	6300000	6300000	8190000	6300000	6300000	8190000	920000	920000	920000	920000	51000000	48450000	27000000	38000000	30000000	1000000	1000000	1000000
Q53G99	6200000	4800000	7600000	58000000	130000000	22000000	720000000	800000000	760000000	380000000	6200000	600000000	684000	627000	570000	8200000	260000000	34000000	16000000	12000000	10000000	10000000	12000000	11400000	28000000	25200000	1200000	2100000	2100000	2100000
P11169	21000000	31500000	21000000	21000000	31500000	21000000	2970000	3300000	3135000	7200000	6480000	6000000	3900000	3900000	5070000	3900000	3900000	5070000	1200000	1200000	1200000	1200000	26000000	24700000	28000000	25200000	620000	2500000	2500000	2500000
Q9BXP5	14000000	21000000	14000000	14000000	21000000	14000000	5670000	6300000	5985000	5760000	5184000	4800000	3840000	3520000	3200000	2570000	2200000	2100000	920000	920000	920000	1335000	150000000	142500000	28000000	5600000	53000000	2500000	2500000	2500000
G3V1B3	3700000	5550000	3700000	3700000	5550000	3700000	37000000	33300000	570000	30000000	27000000	38000000	2900000	2900000	2900000	4030000	2300000	2300000	4030000	2300000	2300000	2300000	150000000	142500000	28000000	5600000	53000000	2500000	2500000	2500000
A0A024RAM0	3000000	3000000	4500000	4900000	7350000	4900000	18000000	20000000	19000000	8100000	7290000	12000000	4680000	4290000	3900000	4680000	4290000	3900000	920000	920000	920000	920000	200000000	190000000	29000000	28000000	91000000	2500000	2500000	2500000
Q9UNM6	26000000	39000000	26000000	26000000	39000000	26000000	4230000	4700000	4465000	4100000	12000000	4700000	4210000	5200000	2300000	4090000	3000000	3700000	945000	787500	630000	630000	25000000	23750000	30000000	7900000	1800000	3900000	3900000	3900000
P30048	3500000	5250000	3500000	39000000	58500000	39000000	39600000	44000000	41800000	37000000	33300000	570000	10000000	6000000	10000000	10000000	6000000	10000000	4350000	3625000	2900000	4350000	37000000	35150000	31000000	27900000	22320000	3900000	3900000	3900000
B2R4R0	1470000	2000000	940000	8600000	1800000	88000000	486000000	540000000	513000000	670000000	45000000	6800000	4600000	49000000	35000000	4600000	49000000	35000000	51500000	17000000	43000000	51500000	37000000	35150000	31000000	27900000	22320000	3900000	3900000	3900000
P09960	17000000	25500000	17000000	17000000	25500000	17000000	7830000	8700000	8265000	5000000	13000000	11000000	3100000	3100000	4030000	3100000	3100000	4030000	1000000	1000000	1000000	1000000	25000000	23750000	32000000	28800000	23040000	3900000	3900000	3900000
Q6IBM8	7500000	11250000	7500000	7500000	11250000	7500000	2200000	1980000	1584000	2200000	1980000	1584000	4200000	4200000	5460000	2300000	2300000	2990000	1000000	1000000	1000000	1000000	89000000	84550000	35000000	79000000	31000000	4030000	4030000	4030000
P04181	785000	370000	1200000	785000	370000	1200000	6660000	7400000	7030000	4200000	3780000	10000000	4210000	5200000	2300000	4210000	5200000	2300000	1000000	1000000	1000000	1000000	62000000	58900000	36000000	7400000	5920000	4030000	4030000	4030000
Q12797	7700000	4400000	11000000	7700000	4400000	11000000	4230000	4700000	4465000	4710000	5500000	2800000	1056000	968000	880000	1056000	968000	880000	1095000	912500	730000	730000	23000000	21850000	39000000	35100000	760000	2300000	2300000	2300000
Q9NR30	17000000	13000000	21000000	17000000	13000000	21000000	6210000	6900000	6555000	6500000	25000000	4400000	3000000	3000000	3900000	2500000	3900000	3900000	2500000	3900000	3900000	3900000	85000000	80750000	45000000	14000000	39000000	2300000	2300000	2300000
P62917	2000000	3000000	2000000	2000000	3000000	2000000	4770000	5300000	5035000	10000000	9000000	7200000	4200000	4200000	4200000	1000000	2100000	2100000	1000000	2100000	2100000	2100000	170000000	161500000	45000000	34000000	110000000	2600000	2600000	2600000
F4ZW65	680000	680000	1020000	680000	680000	1020000	10800000	12000000	11400000	6400000	7400000	6300000	1320000	1210000	1100000	1320000	1210000	1100000	735000	612500	490000	88000000	170000000	161500000	45000000	34000000	110000000	2600000	2600000	2600000
P23246	1330000	1700000	960000	1330000	1700000	960000	4860000	5400000	5130000	7900000	7110000	5688000	2520000	2310000	2100000	2520000	2310000	2100000	2400000	2000000	1600000	2400000	46000000	43700000	46000000	3200000	7700000	2100000	2100000	2100000
Q8WUI6	9700000	14550000	9700000	9700000	14550000	9700000	3780000	4200000	3990000	7400000	7700000	6160000	3800000	3800000	3800000	1008000	924000	840000	2550000	2125000	1700000	1700000	17000000	16150000	49000000	44100000	35280000	2600000	2600000	2600000
D3DWK1	2090000	280000	3900000	2090000	280000	3900000	6100000	5490000	1300000	6100000	5490000	1300000	3200000	3200000	3200000	2100000	2500000	2500000	1000000	1000000	1000000	1000000	22000000	20900000	51000000	45900000	36720000	2100000	2100000	2100000
Q53HV1	2950000	2500000	3400000	2950000	2500000	3400000	25200000	28000000	26600000	39000000	35100000	28080000	2860000	2860000	2860000	3120000	2860000	2600000	1095000	912500	730000	730000	140000000	133000000	53000000	22000000	77000000	2600000	2600000	2600000
Q9BRA2	14000000	21000000	14000000	14000000	21000000	14000000	12000000	10800000	8640000	12000000	10800000	8640000	4920000	4510000	4100000	5520000	5060000	4600000	1200000	1200000	1200000	3150000	31000000	29450000	57000000	17000000	10000000	2600000	2600000	2600000
Q15056	1800000	1800000	2700000				12000000	10800000	1500000	12000000	10800000	1500000	7780000	8700000	4900000	3600000	3300000	3000000	1065000	887500	710000	2100000	18000000	17100000	58000000	6800000	26000000	2200000	2200000	2200000
P56192	16000000	24000000	16000000	16000000	24000000	16000000	1260000	1400000	1330000	1400000	1260000	5300000	2300000	2300000	2300000	2600000	2600000	2600000	2600000	2600000	2600000	2600000	120000000	114000000	61000000	12000000	4000000	2200000	2200000	2200000
P33778	3400000	5100000	3400000	13000000	19500000	13000000	19000000	17100000	13680000	19000000	17100000	13680000	2530000	2530000	2530000	3900000	3900000	3900000	4500000	3750000	3000000	4500000	45000000	42750000	66000000	3800000	2900000	4160000	4160000	4160000
P51572	13000000	19500000	13000000	13000000	19500000	13000000	3900000	3510000	2808000	3900000	3510000	2808000	6600000	6600000	6600000	2300000	2300000	2300000	2300000	2300000	2300000	2300000	130000000	123500000	67000000	96000000	110000000	4160000	4160000	4160000
P62244	31000000	46500000	31000000	31000000	46500000	31000000	22500000	25000000	23750000	20000000	6500000	5200000	2100000	2100000	2100000	2600000	2600000	2600000	2600000	2600000	2600000	2600000	45000000	42750000	79000000	1400000	1300000	4160000	4160000	4160000
P04075	14500000	17000000	12000000	51000000	18000000	40000000	360000000	400000000	380000000	290000000	120000000	62000000	730000	83000000	88000000	730000	83000000	88000000	14150000	6300000	11000000	14150000	44000000	41800000	85000000	2700000	2200000	2700000	2700000	2700000
B0LPF3	11000000	16500000	11000000	11000000	16500000	11000000	9900000	11000000	10450000	290000000	120000000	62000000	3200000	3200000	3200000	2600000	2600000	2600000	2100000	2100000	2100000	2100000	50000000	47500000	89000000	6900000	4800000	2000000	2000000	2000000
A0A024R172	660000	990000	660000	8600000	12900000	8600000	19800000	22000000	20900000	18000000	16200000	1200000	8280000	7590000	6900000	8280000	7590000	6900000	3900000	3250000	2600000	3900000	140000000	133000000	110000000	11000000	10000000	2400000	2400000	2400000
P54136	14000000	21000000	14000000	14000000	21000000	14000000	8190000	9100000	8645000	4900000	6900000	7400000	3300000	3300000	4290000	3300000	3300000	4290000	735000	612500	490000	490000	120000000	114000000	130000000	42000000	18000000	2400000	2400000	2400000
P30040	7900000	11850000	7900000	7900000	11850000	7900000	18900000	21000000	19950000	290000000	290000000	290000000	2680000	2700000	1900000	2680000	2700000	1900000	1000000	1000000	1000000	1000000	120000000	114000000	130000000	42000000	18000000	4290000	4290000	4290000
P07954	14000000	21000000	14000000	14000000	21000000	14000000	20700000	23000000	21850000	9000000	5700000	7700000	4560000	4180000	3800000	4560000	4180000	3800000	2100000	1750000	1400000	2100000	120000000	114000000	130000000	42000000	18000000	4290000	4290000	4290000
Q08AJ9	550000	550000	825000	550000	550000	825000	28000000	25200000	20160000	28000000	25200000	20160000	2640000	2640000	2640000	3900000	3900000	3900000	3900000	3900000	3900000	3900000	120000000	114000000	130000000	42000000	18000000	4290000	4290000	4290000
O95994	5300000	9000000	7400000	5300000	9000000	7400000	81000000	90000000	85500000	160000000	3300000	2800000	11280000	10340000	9400000	11280000	10340000	9400000	23100000	2200000	22000000	23100000	120000000	114000000	150000000	135000000	2000000	2900000	2900000	2900000
P30043	4100000	6150000	4100000	4100000	6150000	4100000	8820000	9800000	9310000	7800000	7020000	5616000	5040000	4620000	4200000	5040000	4620000	4200000	1000000	1000000	1000000	1000000	90000000	85500000	160000000	3300000	2800000	2900000	2900000	2900000
A0A0D9SEM4	9300000	13950000	9300000	9300000	13950000	9300000	10800000	12000000	11400000	5400000	4860000	3888000	3300000	3300000	3300000	2600000	2200000	2200000	2600000	2600000	2600000	2600000	96000000	91200000	200000000	7300000	9600000	2900000	2900000	2900000
P07900	2100000	1300000	2900000	4600000	15000000	29000000	108000000	120000000	114000000	66000000	56000000	93000000	2200000	12000000	12000000	2200000	12000000	12000000	3300000	2200000	2200000	3300000	220000000	209000000	340000000	306000000	6000000	3300000	3300000	3300000
P08779	14000000	21000000	14000000	14000000	21000000	14000000	24000000	42000000	34000000	57000000	51300000	1600000	4500000	4500000	5850000	4500000	4500000	5850000	1200000	1200000	1440000	1440000	800000000	760000000	380000000	6200000	600000000	2800000	2800000	2800000
P62834	21000000	31500000	21000000	21000000	31500000	21000000	5670000	6300000	5985000	3000000	2700000	2160000	2420000	2420000	2420000	920000	920000	920000	920000	920000	920000	920000	2800000	2660000	12000000	12000000	12000000	3300000	3300000	3300000
Q5TEC6	6650000	2300000	11000000	3900000	19400000	31000000	32000000	28800000	23040000	32000000	28800000	23040000	3000000	3000000	3000000	1200000	1200000	1200000	18000000	15000000	12000000	12000000	2800000	2660000	15000000	15000000	15000000	2800000	2800000	2800000
Q59ET0	14000000	21000000	14000000	14000000	21000000	14000000	3400000	3400000	2720000	3400000	3400000	2720000	2530000	2530000	2530000	3900000	3900000	3900000	3900000	3900000	3900000	3900000	3400000	3230000	21000000	21000000	21000000	4420000	4420000	4420000
Q15366	390000	390000	585000	390000	390000	585000	6480000	7200000	6840000	1100000	1100000	880000	1128000	1034000	940000	1000000	1000000	1000000	1000000	1000000	1000000	1000000	3500000	3325000	208000	208000	208000	4420000	4420000	4420000
J3QS39	1230000	760000	1700000	3000000	2600000	59000000	108000000	120000000	114000000	130000000	42000000	18000000	2800000	6600000	28000000	2800000	6600000	28000000	10950000	9125000	7300000	10950000	4800000	4560000	8800000	8800000	8800000	4420000	4420000	4420000
P04083	2730000	4900000	560000	12400000	6800000	18000000	62100000	69000000	65550000	37000000	33300000	5700000	20000000	12000000	20000000	20000000	12000000	20000000	4800000	1000000	4300000	4800000	5300000	5035000	14000000	14000000	14000000	2900000	2900000	2900000
P99999	725000	250000	1200000	725000	250000	1200000	23400000	26000000	24700000	28000000	25200000	620000	2240000	2800000	1200000	2240000	2800000	1200000	1200000	1200000	1440000	1200000	5600000	5320000	7200000	7200000	7200000	1900000	1900000	1900000
O43707	1600000	1600000	1600000	1600000	1600000	1600000	20700000	23000000	21850000	11000000	13000000	14000000	7090000	6200000	5700000	7090000	6200000	5700000	1170000	975000	780000	780000	7300000	6935000	7200000	7200000	7200000	1900000	1900000	1900000
P23526	1500000	1500000	2250000	2200000	2000000	2400000	28800000	32000000	30400000	17000000	59000000	42000000	24000000	27000000	15000000	24000000	27000000	15000000	1000000	1000000	1000000	1000000	8600000	7800000	13000000	13000000	13000000	2900000	2900000	2900000
Q9HAV7	16000000	24000000	16000000	16000000	24000000	16000000	5760000	6400000	6080000	7700000	6930000	5544000	3480000	4300000	1900000	2500000	2500000	2500000	2500000	2500000	2500000	2500000	8700000	8265000	7200000	7200000	7200000	2900000	2900000	2900000
Q16555	2350000	1100000	3600000	2350000	1100000	3600000	11700000	13000000	12350000	5300000	4770000	7700000	2520000	2310000	2100000	4030000	4030000	4030000	4030000	4030000	4030000	4030000	9000000	8550000	7200000	7200000	7200000	4550000	4550000	4550000
P60842	320000	320000	480000	5050000	3100000	7000000	26100000	29000000	27550000	19000000	17000000	38000000	5260000	5900000	3300000	5260000	5900000	3300000	1950000	1625000	1300000	1950000	9900000	8600000	30000000	30000000	30000000	4600000	4600000	4600000
B5BUE6	14500000	17000000	12000000	51000000	18000000	40000000	6030000	6700000	6365000	3700000	3330000	2664000	2530000	2530000	2530000	2500000	2500000	2500000	2500000	2500000	2500000	2500000	11000000	9400000	11000000	11000000	11000000	17000000	17000000	17000000
Q8TC62	9300000	13950000	9300000	9300000	13950000	9300000	9000000	10000000	9500000	200000000	7300000	9600000	4400000	82000000	26000000	2600000	2600000	2600000	2600000	2600000	2600000	2700000	11000000	9900000	7200000	7200000	7200000	3000000	3000000	3000000
P62424	9800000	14700000	9800000	9800000	14700000	9800000	10800000	12000000	11400000	20000000	18000000	14400000	2530000	2530000	2530000	4030000	4030000	4030000	4030000	4030000	4030000	4030000	11000000	10450000	7920000	7920000	7920000	3000000	3000000	3000000
P17987	7700000	11550000	7700000	7700000	11550000	7700000	12600000	14000000	13300000	4800000	4320000	6500000	3100000	3100000	3100000	2300000	2300000	2300000	4030000	4030000	4030000	4030000	12000000	11000000	20000000	20000000	20000000	17000000	17000000	17000000
P61604	5600000	8400000	5600000	16735000	470000	33000000	108000000	120000000	114000000	150000000	135000000	2000000	3300000	3300000	3300000	2500000	3900000	3900000	6300000	5250000	4200000	6300000	13000000	11000000	7920000	7920000	7920000	3000000	3000000	3000000
O75643	99000	148500	99000	58000000	130000000	22000000	1300000	1170000	936000	1300000	1170000	936000	3480000	4300000	1900000	3480000	4300000	1900000	990000	825000	660000	660000	12000000	11400000	7920000	7920000	7920000	3700000	3700000	3700000
P53621	1610000	920000	2300000	1610000	920000	2300000	3960000	4400000	4180000	3400000	7200000	5500000	4300000	4300000	5590000	4300000	4300000	5590000	1065000	887500	710000	710000	12000000	11400000	14000000	14000000	14000000	3700000	3700000	3700000
P05783	1900000	2700000	1500000	1900000	2700000	1500000	8010000	8900000	8455000	10000000	17000000	13000000	3140000	3200000	2200000	3140000	3200000	2200000	1170000	975000	780000	780000	12000000	11400000	7920000	7920000	7920000	2500000	2500000	2500000
Q53HV2	14000000	21000000	14000000	14000000	21000000	14000000	6400000	5500000	11000000	6400000	5500000	11000000	2970000	2970000	2970000	3000000	2750000	2500000	920000	920000	920000	920000	12000000	11400000	7920000	7920000	7920000	2500000	2500000	2500000
Q13228	7900000	11850000	7900000	7900000	11850000	7900000	27000000	4100000	6300000	23000000	40000000	30000000	3200000	3200000	4160000	3200000	3200000	4160000	1200000	1200000	1200000	1200000	12000000	11400000	14000000	14000000	14000000	3100000	3100000	3100000
P62258	3650000	5100000	2200000	6000000	4900000	7100000	39600000	44000000	41800000	85000000	2700000	2200000	10690000	9900000	8200000	10690000	9900000	8200000	10550000	6100000	7500000	10550000	13000000	12350000	9600000	9600000	9600000	3100000	3100000	3100000
Q4LE36	1180000	1900000	460000	2080000	860000	3300000	12600000	14000000	13300000	7500000	15000000	16000000	2880000	2640000	2400000	5560000	5800000	3800000	1455000	1212500	970000	1980000	16000000	15200000	8640000	8640000	8640000	2200000	2200000	2200000
P52789	13000000	19500000	13000000	13000000	19500000	13000000	4140000	4600000	4370000	7520000	6500000	6100000	2920000	2900000	2100000	2920000	2900000	2100000	920000	920000	920000	920000	17000000	16150000	16000000	16000000	16000000	1100000	1100000	1100000
Q99497	2000000	2000000	3000000	11000000	16500000	11000000	20700000	23000000	21850000	39000000	35100000	760000	2760000	2530000	2300000	1870000	1500000	1600000	1200000	1200000	1440000	1440000	21000000	19950000	8640000	8640000	8640000	3200000	3200000	3200000
medium
Protein	m`Ctr	m`Ctr	m`Ctr	m`Ctr	m`Ctr	mAlgae1	mAlgae1	mAlgae1	mAlgae1	mAlgae1	mAlgae2	mAlgae2	mAlgae2	mAlgae2	mAlgae2	mUVA	mUVA	mUVA	mUVA	mUVA	mUVA Algae1	mUVA Algae1	mUVA Algae1	mUVA Algae1	mUVA Algae1	mUVA Algae2	mUVA Algae2	mUVA Algae2	mUVA Algae2	mUVA Algae2
ACAN	7500000	11250000	7500000	7500000	11250000	7500000	4320000	3888000	3600000	4320000	3888000	3600000	2300000	2300000	2990000	2300000	2300000	2990000	1000000	1000000	1000000	1000000	8400000	7980000	4100000	3690000	400000	744000	682000	620000
ARTN	6100000	9150000	6100000	6100000	9150000	6100000	8550000	9500000	9025000	17000000	15300000	12240000	3200000	3200000	3200000	3900000	920000	920000	3900000	3900000	3900000	3900000	13000000	12350000	10000000	9000000	11000000	744000	682000	620000
BDNF	3700000	5550000	3700000	3700000	5550000	3700000	85000000	2700000	2200000	22000000	19800000	1400000	1560000	1430000	1300000	3900000	3900000	3900000	3900000	3900000	3900000	3900000	69000000	65550000	37000000	33300000	5700000	744000	682000	620000
BDNFa	1200000	1200000	1800000	1200000	1200000	1800000	5490000	6100000	5795000	4600000	4140000	3312000	2650000	3200000	1500000	2600000	2600000	2600000	2600000	2600000	2600000	2600000	5600000	5320000	6120000	5508000	5100000	780000	715000	650000
BDNFs	1800000	1800000	2700000	1800000	1800000	2700000	3060000	3400000	3230000	2200000	2200000	1760000	3120000	2860000	2600000	3120000	2860000	2600000	1020000	850000	680000	680000	8000000	7600000	7930000	8300000	5400000	780000	715000	650000
BMP2	7700000	11550000	7700000	7700000	11550000	7700000	29700000	33000000	31350000	7700000	6930000	5544000	3960000	3630000	3300000	3960000	3630000	3300000	870000	725000	580000	580000	11000000	10450000	12000000	10800000	8640000	780000	715000	650000
BMP6	2730000	4500000	960000	2400000	2400000	8200000	68400000	76000000	72200000	13000000	18000000	45000000	2000000	73000000	10000000	2000000	73000000	10000000	11100000	9250000	7400000	11100000	13000000	12000000	12000000	10800000	8640000	780000	715000	650000
CSF1R	2000000	2000000	3000000	2000000	2000000	3000000	21600000	24000000	22800000	9800000	3500000	14000000	7470000	5000000	7100000	7470000	5000000	7100000	6600000	5500000	4400000	6600000	11000000	10450000	2900000	8000000	6300000	840000	770000	700000
CTGF	21000000	31500000	21000000	21000000	31500000	21000000	4500000	5000000	4750000	2500000	2250000	10000000	3120000	3300000	2100000	3120000	3300000	2100000	1000000	1000000	1000000	1000000	28000000	26600000	4700000	4230000	3384000	852000	781000	710000
CXCL1	22000000	33000000	22000000	22000000	33000000	22000000	5670000	6300000	5985000	3000000	2700000	2160000	2420000	2420000	2420000	4030000	4030000	4030000	4030000	4030000	4030000	1170000	8700000	8265000	5000000	13000000	11000000	860000	860000	1118000
CXCL12	8300000	8300000	12450000	8300000	8300000	12450000	4200000	6900000	2300000	4200000	6900000	2300000	3910000	3900000	2800000	3910000	3900000	2800000	495000	412500	330000	8800000	8000000	7600000	9700000	260000	208000	860000	860000	1118000
CXCL12a	1700000	1700000	2550000	2160000	420000	3900000	33300000	37000000	35150000	27000000	24300000	2300000	4240000	1200000	5200000	4240000	1200000	5200000	5550000	4625000	3700000	5550000	13000000	11000000	4400000	3960000	3168000	960000	14000000	3800000
CXCL12s	24000000	24000000	24000000	24000000	24000000	24000000	4780000	3400000	4400000	4780000	3400000	4400000	32800000	39000000	19000000	2200000	2200000	2860000	930000	775000	620000	4500000	16000000	15200000	20000000	18000000	700000	960000	14000000	3800000
CXCL5	26000000	39000000	26000000	26000000	39000000	26000000	6500000	5850000	4680000	6500000	5850000	4680000	3200000	3200000	3200000	2500000	2500000	2500000	2100000	2100000	2100000	2100000	5200000	4940000	6100000	5490000	4392000	970000	3200000	19000000
CXCL5a	13100000	21000000	5200000	65000000	85000000	170000000	12000000	12000000	9600000	12000000	12000000	9600000	2600000	2600000	2600000	2600000	2600000	2600000	2600000	2600000	2600000	2600000	40000000	38000000	51000000	45900000	36720000	970000	3200000	19000000
EGFLAM	5900000	8850000	5900000	5900000	8850000	5900000	4410000	4900000	4655000	8300000	7470000	5976000	3900000	3900000	3900000	920000	4030000	4030000	920000	4030000	4030000	4030000	12000000	11000000	6600000	5940000	5500000	996000	913000	830000
EGFLAMa	21000000	31500000	21000000	21000000	31500000	21000000	1900000	640000	512000	1900000	640000	512000	2800000	2800000	2800000	2600000	2600000	2600000	2600000	2600000	2600000	2600000	83000000	78850000	40000000	67000000	72000000	1000000	7600000	4500000
EGFLAMa	7700000	4400000	11000000	7700000	4400000	11000000	5130000	5700000	5415000	6900000	11000000	5500000	5200000	5200000	6760000	5200000	5200000	6760000	1020000	850000	680000	680000	400000000	380000000	290000000	120000000	62000000	1000000	7600000	4500000
EGFR	2800000	4200000	2800000	2800000	4200000	2800000	10800000	12000000	11400000	670000000	45000000	6800000	4900000	4900000	4900000	1200000	1000000	1200000	1200000	1000000	1200000	1200000	9800000	9310000	3100000	2790000	5900000	1008000	924000	840000
EGFRa	1800000	2700000	1800000	1800000	2700000	1800000	3060000	3400000	3230000	4000000	3600000	2880000	1128000	1034000	940000	2100000	2100000	2100000	2100000	2100000	2100000	2100000	10000000	8600000	13000000	11700000	9360000	1008000	924000	840000
FGF2	7900000	11850000	7900000	7900000	11850000	7900000	9900000	11000000	10450000	12000000	10800000	8640000	2300000	2300000	2300000	2600000	2600000	2600000	2600000	2600000	2600000	2600000	11000000	9500000	2200000	1980000	1584000	1056000	968000	880000
FGF5	2150000	2300000	2000000	12000000	5800000	11000000	153000000	170000000	161500000	45000000	34000000	110000000	42700000	63000000	16000000	42700000	63000000	16000000	3900000	3250000	2600000	3900000	26000000	24700000	18000000	16200000	2900000	1104000	1012000	920000
FGF5a	650000	650000	975000	11450000	1900000	21000000	40500000	45000000	42750000	66000000	3800000	2900000	2640000	2640000	2640000	13900000	11000000	12000000	5560000	920000	5100000	5100000	2700000	2565000	7300000	6570000	5256000	1128000	1034000	940000
FGFR3	16000000	24000000	16000000	16000000	24000000	16000000	16200000	18000000	17100000	31000000	27900000	22320000	3000000	3000000	3000000	2600000	2600000	2600000	2600000	2600000	2600000	2600000	11000000	9700000	1800000	1620000	1500000	1176000	1078000	980000
FGFRL1	2700000	4050000	2700000	2700000	4050000	2700000	9900000	11000000	10450000	16000000	14400000	11520000	7800000	7800000	10140000	4030000	2300000	4030000	4030000	2300000	4030000	4200000	4200000	3990000	7400000	7700000	6160000	1200000	1200000	1560000
GRB10	7700000	4400000	11000000	7700000	4400000	11000000	5520000	4968000	4600000	5520000	4968000	4600000	4680000	4290000	3900000	4680000	4290000	3900000	920000	920000	920000	920000	28000000	26600000	39000000	35100000	28080000	1200000	1200000	1560000
GRB10a	590000	885000	590000	590000	885000	590000	2790000	3100000	2945000	1300000	5600000	4400000	2800000	2800000	3640000	2800000	2800000	3640000	705000	587500	470000	7400000	13000000	12000000	1700000	1700000	1360000	1320000	1210000	1100000
HBEGF	1100000	1100000	1650000				4230000	4700000	4465000	2700000	5500000	17000000	2700000	3300000	1500000	2700000	3300000	1500000	1000000	1000000	1000000	1000000	15000000	14250000	7600000	6840000	11000000	1320000	1210000	1100000
HDGF	13000000	19500000	13000000	13000000	19500000	13000000	3060000	3400000	3230000	86000000	81000000	160000000	3000000	3000000	3900000	3000000	3000000	3900000	945000	787500	630000	630000	11000000	10450000	9300000	8370000	6696000	1320000	1210000	1100000
IGF2BP2	1100000	1650000	2200000	1100000	1650000	2200000	2070000	2300000	2185000	79000000	1400000	1300000	2100000	2100000	2100000	2600000	2600000	2600000	2600000	2600000	2600000	2600000	9500000	9025000	17000000	15300000	12240000	1320000	1210000	1100000
IGF2BP3	13100000	21000000	5200000	65000000	85000000	170000000	3690000	4100000	3895000	2520000	2268000	2100000	1320000	1210000	1100000	1320000	1210000	1100000	495000	412500	330000	5200000	82000000	77900000	27000000	21000000	49000000	1320000	1210000	1100000
IGFBP2	4200000	3800000	4600000	4200000	3800000	4600000	29700000	33000000	31350000	22000000	23000000	24000000	1400000	25000000	6000000	1400000	25000000	6000000	4605000	610000	4300000	4605000	170000000	161500000	150000000	7400000	5920000	1320000	1210000	1100000
IGFBP3	2900000	2900000	4350000	6100000	9150000	6100000	14400000	16000000	15200000	3660000	2700000	3300000	11350000	8700000	10000000	11350000	8700000	10000000	7550000	1100000	7000000	7550000	14000000	13300000	7900000	7110000	5688000	1345000	450000	1600000
IGFBP3	10000000	15000000	10000000	10000000	15000000	10000000	10800000	12000000	11400000	10020000	8700000	8100000	3200000	3200000	3200000	2500000	3900000	3900000	2500000	2500000	2500000	2500000	15000000	14250000	12000000	10800000	8640000	1400000	25000000	6000000
IGFBP4	24000000	24000000	24000000	24000000	24000000	24000000	3780000	4200000	3990000	7400000	7700000	6160000	3800000	3800000	3800000	1008000	924000	840000	2550000	2125000	1700000	4500000	8000000	7600000	9300000	8370000	6696000	1440000	1320000	1200000
IGFBP6	1900000	2700000	1500000	1900000	2700000	1500000	8010000	8900000	8455000	10000000	17000000	13000000	3140000	3200000	2200000	3140000	3200000	2200000	1170000	975000	780000	780000	8000000	8000000	18000000	16200000	12960000	1440000	1320000	1200000
IL12A	310000	465000	310000				3420000	3800000	3610000	6840000	6156000	5700000	828000	690000	690000	4200000	4200000	5460000	990000	825000	660000	660000	7900000	7900000	5500000	4950000	3960000	1500000	50000000	27000000
IL13RA2	260000	260000	390000	260000	260000	390000	9500000	8550000	6840000	9500000	8550000	6840000	3630000	3630000	3630000	2200000	1200000	1200000	2200000	1200000	1200000	1200000	27000000	25650000	18000000	24000000	31000000	1500000	50000000	27000000
IL15	7700000	11550000	7700000	7700000	11550000	7700000	11700000	13000000	12350000	340000000	340000000	340000000	3080000	3080000	3080000	920000	4030000	4030000	3900000	3900000	3900000	3900000	27000000	25650000	18000000	24000000	31000000	1520000	520000	1800000
IL1A	9300000	13950000	9300000	9300000	13950000	9300000	14400000	16000000	15200000	8500000	7650000	6120000	3410000	3410000	3410000	920000	4030000	4030000	920000	4030000	4030000	4030000	12000000	11000000	7920000	7920000	7920000	1520000	520000	1800000
IL1B	9700000	14550000	9700000	9700000	14550000	9700000	21600000	24000000	22800000	290000000	290000000	290000000	10250000	7900000	9000000	2500000	3900000	2500000	2500000	3900000	2500000	3300000	12000000	10000000	4400000	3960000	4300000	1600000	140000000	69000000
IL1R1	7900000	11850000	7900000	7900000	11850000	7900000	2900000	2610000	2088000	2900000	2610000	2088000	2310000	2310000	2310000	2600000	2600000	2600000	2600000	2600000	2600000	2600000	83000000	78850000	40000000	67000000	72000000	1600000	140000000	69000000
IL20RB	12000000	18000000	12000000	12000000	18000000	12000000	9900000	11000000	10450000	4300000	6600000	8000000	6100000	6100000	7930000	4330000	6000000	1900000	1170000	975000	780000	780000	5000000	4750000	79000000	71100000	56880000	1600000	1600000	2080000
IL32	2290000	3600000	980000	4700000	15000000	16000000	65700000	73000000	69350000	57000000	49000000	59000000	20300000	21000000	14000000	20300000	21000000	14000000	4750000	2300000	3600000	4750000	12000000	11000000	1900000	640000	512000	1680000	1540000	1400000
IL6	2800000	4200000	2800000	2800000	4200000	2800000	10800000	12000000	11400000	290000000	290000000	290000000	2760000	2530000	2300000	2300000	2300000	2300000	1200000	1200000	1200000	1200000	7800000	7410000	3100000	7200000	12000000	1680000	1540000	1400000
IL7R	22000000	33000000	22000000	22000000	33000000	22000000	14400000	16000000	15200000	7800000	7020000	1200000	3190000	3190000	3190000	2600000	2600000	2600000	2600000	2600000	2600000	1950000	3200000	3040000	4400000	3960000	10000000	1680000	1540000	1400000
IL8	14000000	21000000	14000000	14000000	21000000	14000000	8220000	5800000	7600000	8220000	5800000	7600000	2000000	2000000	2600000	2000000	2000000	2600000	1200000	1200000	1200000	1200000	8700000	7900000	7700000	6930000	5544000	1680000	1540000	1400000
KAZALD1	7700000	4400000	11000000	7700000	4400000	11000000	10800000	12000000	11400000	5400000	4860000	3888000	2860000	2860000	2860000	2100000	2500000	2500000	2100000	2500000	2500000	2500000	9400000	8930000	8800000	7920000	6336000	1680000	1540000	1400000
KCTD12	31000000	46500000	31000000	31000000	46500000	31000000	19800000	22000000	20900000	22000000	19800000	3500000	4680000	4290000	3900000	4680000	4290000	3900000	2400000	2000000	1600000	2400000	9500000	9025000	10000000	9000000	7200000	1680000	1540000	1400000
KCTD14	10000000	15000000	10000000	10000000	15000000	10000000	4800000	1200000	960000	4800000	1200000	960000	3140000	3200000	2200000	2600000	2600000	2600000	2600000	2600000	2600000	2600000	11000000	9400000	19000000	17100000	13680000	1680000	1540000	1400000
KCTD5	9100000	13650000	9100000	9100000	13650000	9100000	240000	240000	192000	240000	240000	192000	12000000	12000000	12000000	9720000	8910000	8100000	705000	587500	470000	4700000	2900000	2755000	3100000	2790000	2232000	1800000	1650000	1500000
KITLG	99000	148500	99000	58000000	130000000	22000000	1300000	1170000	936000	1300000	1170000	936000	3480000	4300000	1900000	3480000	4300000	1900000	945000	787500	630000	630000	7100000	6745000	8300000	7470000	5976000	1800000	1650000	1500000
LEPR	4100000	6150000	4100000	4100000	6150000	4100000	11000000	9900000	7920000	11000000	9900000	7920000	2800000	2800000	2800000	2600000	2600000	2600000	990000	825000	660000	990000	23000000	21850000	12000000	10800000	520000	1800000	1650000	1500000
LEPRE1	1500000	1500000	2250000	1500000	1500000	2250000	11700000	13000000	12350000	10000000	9000000	11000000	9480000	8690000	7900000	2100000	2500000	2100000	2100000	2500000	2100000	8250000	37000000	35150000	31000000	27900000	22320000	1800000	1650000	1500000
LEPREL1	7900000	11850000	7900000	7900000	11850000	7900000	17000000	3200000	2560000	17000000	3200000	2560000	4300000	4300000	5590000	1176000	1078000	980000	1200000	1200000	1200000	1200000	8700000	7900000	12000000	10800000	8640000	1865000	2400000	950000
LEPREL2	8500000	12750000	8500000	8500000	12750000	8500000	2200000	1980000	1584000	2200000	1980000	1584000	16700000	18000000	11000000	2300000	2300000	2990000	1000000	1000000	1000000	4500000	12000000	11400000	2300000	2070000	1656000	1870000	1500000	1600000
LEPREL4	3400000	5100000	3400000	13000000	19500000	13000000	19000000	17100000	13680000	19000000	17100000	13680000	2600000	2600000	2600000	1000000	1000000	1000000	4500000	3750000	3000000	4500000	12000000	11000000	240000	240000	192000	1920000	1760000	1600000
LTBP1	11000000	16500000	11000000	11000000	16500000	11000000	18000000	20000000	19000000	5800000	5220000	4176000	3200000	3200000	3200000	1200000	1000000	1000000	1200000	1200000	1200000	1200000	7900000	7505000	370000	6100000	4880000	2000000	86000000	7100000
MDK	4100000	6150000	4100000	4100000	6150000	4100000	4500000	5000000	4750000	25000000	22500000	18000000	2640000	2420000	2200000	6720000	6160000	5600000	2850000	2375000	1900000	1900000	7500000	7125000	3100000	12000000	3600000	2000000	19000000	25000000
NGF	17000000	17000000	17000000	17000000	17000000	17000000	2700000	2430000	3400000	2700000	2430000	3400000	8200000	250000000	140000000	1020000	850000	680000	1020000	850000	680000	18600000	13000000	12350000	3400000	3060000	3300000	2000000	86000000	7100000
NM_000584.2	6600000	9900000	6600000	6600000	9900000	6600000	13500000	15000000	14250000	11000000	9900000	7920000	2800000	2800000	2800000	5160000	4730000	4300000	2250000	1875000	1500000	2100000	5400000	5130000	7900000	7110000	5688000	2000000	9400000	22000000
NM_000599.2	1400000	3100000	4700000	1400000	3100000	4700000	19800000	22000000	20900000	5900000	11000000	5700000	6960000	6380000	5800000	2700000	2600000	2000000	1095000	912500	730000	5100000	9400000	8930000	9000000	8100000	510000	2000000	73000000	10000000
NM_000599.2	9300000	13950000	9300000	9300000	13950000	9300000	18000000	20000000	19000000	12000000	10800000	8640000	1560000	1430000	1300000	1560000	1430000	1300000	990000	825000	660000	660000	37000000	35150000	31000000	27900000	22320000	2000000	73000000	10000000
NM_000641.2	1455000	810000	2100000	1455000	810000	2100000	11700000	13000000	12350000	5700000	9700000	11000000	6490000	9200000	2700000	6490000	9200000	2700000	945000	787500	630000	630000	7800000	7800000	32000000	28800000	23040000	2000000	9400000	22000000
NM_000899.3	13000000	19500000	13000000	13000000	19500000	13000000	740000	4800000	3840000	740000	4800000	3840000	2500000	2500000	3250000	2500000	2500000	3250000	50000	1275000	2500000	2500000	77000000	73150000	41000000	24000000	13000000	2000000	9400000	22000000
NM_001901.1	3700000	5550000	3700000	3700000	5550000	3700000	14400000	16000000	15200000	16000000	14400000	11520000	1345000	450000	1600000	1345000	450000	1600000	1065000	887500	710000	1065000	130000000	123500000	67000000	96000000	110000000	2000000	19000000	25000000
NM_006206.3	7000000	10500000	7000000	7000000	10500000	7000000	7110000	7900000	7505000	21000000	18900000	15120000	2530000	2530000	2530000	2300000	2300000	2300000	2300000	2300000	2300000	2300000	11000000	8900000	2300000	2070000	1656000	2040000	1870000	1700000
NM_031479.3	7900000	11850000	7900000	7900000	11850000	7900000	9000000	10000000	9500000	15000000	13500000	10800000	2400000	2200000	2000000	2400000	2200000	2000000	1170000	975000	780000	780000	14000000	13300000	7500000	15000000	16000000	2040000	1870000	1700000
NM_133466.1	2200000	2200000	3300000	3200000	3400000	5300000	33300000	37000000	35150000	20000000	12000000	23000000	11610000	13000000	7300000	11610000	13000000	7300000	6300000	5250000	4200000	6300000	5800000	5510000	8100000	7290000	5832000	2040000	1870000	1700000
NM_172249.1	12000000	12000000	18000000	5000000	2800000	7200000	2520000	2268000	2100000	2520000	2268000	2100000	2310000	2310000	2310000	4600000	4600000	5980000	735000	612500	490000	490000	7600000	7600000	11000000	9900000	7920000	2040000	1870000	1700000
OGFRL1	16000000	24000000	16000000	16000000	24000000	16000000	6570000	7300000	6935000	130000000	42000000	18000000	3200000	3200000	3200000	920000	4030000	4030000	3900000	3900000	3900000	3900000	18000000	17100000	26000000	23400000	18720000	2040000	1870000	1700000
OGFRL1a	13000000	19500000	13000000	13000000	19500000	13000000	45900000	51000000	48450000	49000000	44100000	35280000	3200000	3200000	3200000	2100000	2600000	2600000	2300000	2300000	2300000	870000	8800000	8360000	2400000	2160000	5200000	2080000	1500000	1900000
PDGFA	2000000	2000000	3000000	2000000	2000000	3000000	21600000	24000000	22800000	9800000	3500000	14000000	7470000	5000000	7100000	7470000	5000000	7100000	6600000	5500000	4400000	6600000	13000000	12000000	4800000	1200000	960000	2080000	1500000	1900000
PDGFC	1700000	1700000	2550000	1000000	17000000	9300000	40500000	45000000	42750000	79000000	1400000	1300000	2300000	2300000	2300000	21600000	19800000	18000000	4850000	1100000	4300000	4300000	12000000	11000000	900000	3000000	11000000	2160000	1980000	1800000
PDGFRA	1400000	1400000	2100000	1400000	1400000	2100000	17100000	19000000	18050000	2900000	2610000	130000	3960000	3630000	3300000	3960000	3630000	3300000	735000	612500	490000	490000	3300000	3135000	7200000	6480000	6000000	2160000	1980000	1800000
PDGFRB	7700000	4400000	11000000	7700000	4400000	11000000	7380000	8200000	7790000	10800000	9720000	9000000	12000000	12000000	12000000	4540000	6700000	1700000	50000	1275000	2500000	2500000	35000000	33250000	11000000	9900000	7920000	2200000	12000000	12000000
PGF	470000	470000	705000	470000	470000	705000	7740000	8600000	8170000	4100000	6700000	6300000	6220000	6700000	4100000	4520000	5400000	2600000	1200000	1200000	1200000	2250000	4700000	4465000	12000000	10800000	8640000	2200000	2200000	2860000
TGFB3	7700000	4400000	11000000	7700000	4400000	11000000	7700000	6930000	5544000	7700000	6930000	5544000	3190000	3190000	3190000	2600000	2600000	2600000	2100000	2100000	2100000	2100000	22000000	20900000	18000000	16200000	1200000	2200000	2200000	2860000
TGFBI	6500000	9750000	6500000	6500000	9750000	6500000	11000000	9900000	1100000	11000000	9900000	1100000	3094000	4900000	920000	3094000	4900000	920000	990000	825000	660000	660000	140000000	133000000	53000000	22000000	77000000	2200000	2200000	2860000
TGFBR2	9700000	14550000	9700000	9700000	14550000	9700000	3300000	2970000	2376000	3300000	2970000	2376000	3700000	3700000	3700000	1000000	2100000	2100000	1000000	2100000	2100000	2100000	160000000	152000000	79000000	100000000	120000000	2200000	12000000	12000000
TGFBR2a	510000	510000	765000	510000	510000	765000	7470000	8300000	7885000	6400000	11000000	4800000	11880000	10890000	9900000	3900000	920000	3900000	3900000	920000	3900000	3230000	130000000	123500000	150000000	8900000	3100000	2200000	2200000	2860000
TGFBR3	14500000	17000000	12000000	51000000	18000000	40000000	1900000	4800000	3900000	1900000	4800000	3900000	1345000	450000	1600000	2200000	2200000	2200000	2200000	2200000	2200000	1065000	90000000	85500000	160000000	3300000	2800000	2200000	2200000	2860000
VEGFA	1195000	990000	1400000	1195000	990000	1400000	16200000	18000000	17100000	26000000	11000000	18000000	7780000	8700000	4900000	7780000	8700000	4900000	2100000	1750000	1400000	2100000	12000000	11400000	8640000	8640000	8640000	2200000	2200000	2860000
VEGFC	31000000	46500000	31000000	31000000	46500000	31000000	22500000	25000000	23750000	5040000	4536000	4200000	3600000	3300000	3000000	3600000	3300000	3000000	1020000	850000	680000	680000	12000000	11400000	5400000	4860000	3888000	2240000	2800000	1200000
XM_937367.1	7700000	4400000	11000000	7700000	4400000	11000000	79000000	1400000	1300000	34000000	190000	14000000	8760000	8030000	7300000	8760000	8030000	7300000	2850000	2375000	1900000	2850000	61000000	57950000	35000000	3300000	2800000	2240000	2800000	1200000
ZFP36	1900000	2850000	1900000	1900000	2850000	1900000	15300000	17000000	16150000	380000000	380000000	380000000	2000000	2000000	2600000	2300000	2300000	2300000	2300000	2300000	2300000	2300000	2300000	2185000	12000000	12000000	12000000	2240000	2800000	1200000
ZFP64	440000	440000	660000	440000	440000	660000	3200000	8300000	6640000	3200000	8300000	6640000	3630000	3630000	3630000	2600000	2600000	2600000	1170000	975000	780000	1170000	8700000	7800000	2200000	1980000	1200000	2250000	2400000	1500000
A3R0T7	9800000	14700000	9800000	9800000	14700000	9800000	2100000	1890000	1512000	2100000	1890000	1512000	2200000	2200000	2860000	2200000	2200000	2860000	920000	920000	920000	920000	8600000	8600000	3900000	3510000	2808000	2250000	2400000	1500000
H0YJG7	2800000	4200000	2800000	2800000	4200000	2800000	10800000	12000000	11400000	160000000	160000000	160000000	7450000	3000000	8500000	2500000	2500000	2500000	2500000	2500000	2500000	5400000	120000000	114000000	66000000	56000000	93000000	2260000	1300000	2300000
Q6NWZ1	8300000	8300000	12450000	8300000	8300000	12450000	8910000	9900000	9405000	21000000	18900000	15120000	3480000	3190000	2900000	3480000	3190000	2900000	6000000	5000000	4000000	6000000	450000000	427500000	510000000	11000000	41000000	2260000	1300000	2300000
Q6PKA6	1600000	2400000	1600000				10800000	12000000	11400000	12000000	10800000	8640000	852000	781000	710000	852000	781000	710000	1000000	1000000	1000000	1000000	4100000	3895000	6360000	5724000	5300000	2300000	2300000	2990000
Q05CW6	2600000	1300000	3900000	2600000	1300000	3900000	19800000	22000000	20900000	51000000	45900000	36720000	9960000	9130000	8300000	9960000	9130000	8300000	495000	412500	330000	495000	7600000	7600000	30000000	27000000	21600000	2300000	2300000	2990000
A6NLN1	6700000	7800000	7200000	6700000	7800000	7200000	48600000	54000000	51300000	30000000	27000000	38000000	7340000	6700000	5700000	7340000	6700000	5700000	4350000	3625000	2900000	4350000	43000000	40850000	13000000	15000000	31000000	2310000	2100000	1800000
R4GMR5	7400000	11100000	7400000	7400000	11100000	7400000	17100000	19000000	18050000	17000000	15300000	12240000	6600000	6050000	5500000	1680000	1540000	1400000	1950000	1625000	1300000	1300000	540000000	513000000	190000000	330000000	310000000	2310000	2100000	1800000
A0A024RAH8	2600000	2600000	3900000	8900000	14000000	3800000	47700000	53000000	50350000	57000000	51300000	1600000	17320000	24000000	7600000	17320000	24000000	7600000	5800000	1600000	5000000	5800000	15000000	14250000	20000000	18000000	14400000	2330000	2700000	1400000
Q5M7Z9	2900000	4350000	2900000	2900000	4350000	2900000	12000000	10800000	8640000	12000000	10800000	8640000	6480000	5940000	5400000	6480000	5940000	5400000	2100000	1750000	1400000	2100000	45000000	42750000	79000000	1400000	1300000	2330000	2700000	1400000
J3KNE3	21000000	31500000	21000000	21000000	31500000	21000000	25200000	28000000	26600000	4700000	4230000	3384000	6600000	6050000	5500000	6600000	6050000	5500000	1800000	1500000	1200000	1800000	9900000	8600000	7200000	7200000	7200000	2350000	2600000	1500000
Q13310	2900000	4350000	2900000	2900000	4350000	2900000	12000000	10800000	8640000	12000000	10800000	8640000	7450000	3000000	8500000	6480000	5940000	5400000	2100000	1750000	1400000	5400000	9900000	9405000	3900000	3510000	11000000	2400000	2200000	2000000
P28070	1700000	750000	1600000	1700000	750000	1600000	47700000	53000000	50350000	65000000	58500000	46800000	15600000	14300000	13000000	15600000	14300000	13000000	1100000	1100000	1320000	1100000	12000000	11400000	4100000	9300000	13000000	2400000	2200000	2000000
P30050	3335000	470000	6200000	3335000	470000	6200000	15300000	17000000	16150000	49000000	44100000	35280000	1680000	1540000	1400000	1680000	1540000	1400000	1065000	887500	710000	710000	7900000	7900000	8030000	9900000	4400000	2400000	2200000	2000000
Q1KLZ0	610000	610000	915000	610000	610000	915000	6120000	6800000	6460000	5300000	4770000	3816000	8140000	9700000	4700000	2600000	2600000	2600000	2600000	2600000	2600000	6230000	11000000	10450000	8700000	5100000	5300000	2400000	2200000	2000000
Q8N163	10000000	15000000	10000000	10000000	15000000	10000000	8460000	9400000	8930000	1600000	1440000	1152000	4200000	4200000	5460000	4200000	4200000	5460000	1000000	1000000	1000000	1000000	19000000	18050000	18000000	23000000	23000000	2400000	2200000	2000000
B3KM80	3000000	4500000	3000000	3000000	4500000	3000000	5670000	6300000	5985000	2300000	2070000	1656000	2500000	2500000	2500000	2600000	2600000	2600000	2600000	2600000	2600000	2600000	18000000	17100000	26000000	23400000	18720000	2400000	2200000	2000000
P22626	21000000	21000000	21000000	21000000	21000000	21000000	9000000	10000000	9500000	3840000	3456000	3200000	3300000	3300000	3300000	2600000	2600000	2600000	2600000	2600000	2600000	2600000	4800000	4560000	8800000	8800000	8800000	2400000	2200000	2000000
P26641	1300000	2600000	2600000	1300000	2600000	2600000	58500000	65000000	61750000	61000000	54900000	43920000	2280000	2090000	1900000	2280000	2090000	1900000	5000000	3400000	3300000	5000000	12000000	11000000	2300000	2070000	1656000	2500000	45000000	15000000
B5BU25	1230000	760000	1700000	3000000	2600000	59000000	108000000	120000000	114000000	130000000	42000000	18000000	2160000	1980000	1800000	2800000	6600000	28000000	10950000	9125000	7300000	7300000	5200000	4940000	6100000	5490000	4392000	2500000	2500000	3250000
Q96BA7	21000000	31500000	21000000	21000000	31500000	21000000	1200000	1080000	5500000	1200000	1080000	5500000	2800000	2800000	2800000	1200000	1200000	1560000	1200000	1200000	1200000	1200000	15000000	14250000	9400000	11000000	15000000	2500000	45000000	15000000
A0A024R231	7300000	10950000	7300000	7300000	10950000	7300000	9900000	11000000	10450000	5000000	960000	768000	2800000	2800000	2800000	2600000	2600000	2600000	2600000	2600000	2600000	2600000	32000000	30400000	17000000	59000000	42000000	2500000	2500000	3250000
Q59FI4	13000000	19500000	13000000	13000000	19500000	13000000	10800000	12000000	11400000	2300000	2070000	1656000	2500000	2500000	2500000	2600000	2600000	2600000	2600000	2600000	2600000	2600000	17000000	16150000	22000000	19800000	15840000	2500000	2500000	3250000
A0A024R4Q8	1400000	3100000	4700000	1400000	3100000	4700000	19800000	22000000	20900000	5900000	11000000	5700000	948000	869000	790000	2700000	2600000	2000000	1000000	1000000	1000000	1000000	77000000	73150000	25000000	4200000	1300000	2500000	2500000	3250000
Q59GE4	7500000	11250000	7500000	7500000	11250000	7500000	5670000	6300000	5985000	8100000	7290000	5832000	3300000	3300000	3300000	1000000	2100000	2100000	1000000	2100000	2100000	2100000	10000000	8700000	3900000	3510000	2808000	2520000	2310000	2100000
Q53Z07	6200000	9300000	6200000	6200000	9300000	6200000	16000000	14400000	11520000	16000000	14400000	11520000	2420000	2420000	2420000	2600000	2600000	2600000	2600000	2600000	2600000	2600000	11000000	9500000	4000000	3600000	2880000	2520000	2310000	2100000
P13667	22000000	33000000	22000000	22000000	33000000	22000000	2900000	2610000	2088000	2900000	2610000	2088000	2310000	2310000	2310000	2200000	2200000	2200000	2200000	2200000	2200000	2200000	7800000	7410000	5290000	1900000	6200000	2520000	2310000	2100000
B4DHQ3	9800000	14700000	9800000	9800000	14700000	9800000	4320000	4800000	4560000	3900000	3510000	2808000	2800000	2800000	2800000	2040000	1870000	1700000	50000	1275000	2500000	2500000	6800000	6460000	5300000	4770000	3816000	2520000	2310000	2100000
P68363	7400000	11100000	7400000	7400000	11100000	7400000	3000000	2700000	5700000	3000000	2700000	5700000	4300000	5100000	2500000	4300000	5100000	2500000	1020000	850000	680000	680000	7400000	7030000	7200000	6480000	5184000	2520000	2310000	2100000
A0A024R895	13000000	19500000	13000000	13000000	19500000	13000000	6400000	5500000	11000000	6400000	5500000	11000000	3700000	3900000	2500000	3000000	2750000	2500000	920000	920000	920000	920000	44000000	41800000	37000000	33300000	570000	2520000	2310000	2100000
Q8TB01	11000000	16500000	11000000	11000000	16500000	11000000	4300000	4900000	3920000	4300000	4900000	3920000	7320000	6710000	6100000	1104000	1012000	920000	1100000	1100000	1320000	945000	17000000	16150000	8640000	8640000	8640000	2570000	2200000	2100000
Q5JR94	9300000	13950000	9300000	9300000	13950000	9300000	18000000	20000000	19000000	12000000	10800000	8640000	1560000	1430000	1300000	1560000	1430000	1300000	1000000	1000000	1000000	1000000	11000000	10450000	6800000	6120000	4896000	2600000	2600000	3380000
A6NJA2	2800000	4200000	2800000	2800000	4200000	2800000	10800000	12000000	11400000	190000000	190000000	190000000	2310000	2100000	1800000	2500000	2500000	2500000	2500000	2500000	2500000	2500000	9900000	9405000	21000000	18900000	420000	2600000	2600000	3380000
V9HW31	7400000	11100000	7400000	7400000	11100000	7400000	3400000	3400000	2720000	3400000	3400000	2720000	2530000	2530000	2530000	2500000	2500000	2500000	2500000	2500000	2500000	2500000	10000000	9500000	18000000	18000000	18000000	2630000	2600000	1900000
Q12906	6000000	9000000	6000000	6000000	9000000	6000000	14400000	16000000	15200000	15000000	13500000	10800000	2500000	2500000	2500000	2100000	2100000	2100000	2100000	2100000	2100000	2100000	8000000	7600000	1900000	5300000	5400000	2640000	2420000	2200000
J3QQX2	1230000	760000	1700000	3000000	2600000	59000000	108000000	120000000	114000000	130000000	42000000	18000000	3360000	3080000	2800000	2800000	6600000	28000000	10950000	9125000	7300000	7300000	11000000	10450000	12000000	10000000	16000000	2640000	2420000	2200000
Q6PJY1	1500000	1500000	2250000	1500000	1500000	2250000	11700000	13000000	12350000	10000000	9000000	11000000	4200000	4200000	4200000	2500000	2500000	2500000	2500000	2500000	2500000	2500000	14000000	13300000	16000000	14400000	11520000	2640000	2420000	2200000
Q5U077	740000	740000	1110000	740000	740000	1110000	7020000	7800000	7410000	9300000	8370000	1100000	6050000	3700000	6000000	6050000	3700000	6000000	2850000	2375000	1900000	2850000	79000000	75050000	49000000	44100000	1100000	2640000	2420000	2200000
A0A024RC87	11000000	16500000	11000000	11000000	16500000	11000000	9900000	11000000	10450000	12000000	10800000	8640000	2160000	1980000	1800000	1000000	1000000	1000000	1000000	1000000	1000000	3750000	22000000	20900000	51000000	45900000	36720000	2640000	2420000	2200000
P17655	7900000	11850000	7900000	7900000	11850000	7900000	4500000	5000000	4750000	372000	334800	310000	2640000	2420000	2200000	2640000	2420000	2200000	920000	920000	920000	920000	68000000	64600000	19000000	25000000	38000000	2680000	2700000	1900000
P50990	17000000	25500000	17000000	17000000	25500000	17000000	8100000	9000000	8550000	160000000	3300000	2800000	2640000	2420000	2200000	5040000	4620000	4200000	990000	825000	660000	660000	7900000	7505000	21000000	18900000	15120000	2680000	2700000	1900000
Q9Y6E3	1345000	590000	2100000	1345000	590000	2100000	9000000	10000000	9500000	16000000	14400000	11520000	2420000	2420000	2420000	2300000	2300000	2300000	2300000	2300000	2300000	2300000	20000000	19000000	6700000	3900000	14000000	2690000	3700000	1200000
